# Supplementary material for: Bis[(5-bromo­pyridin-2-yl)methano­lato-κ2 N,O]copper(II) monohydrate
Source: Acta Crystallogr Sect E Struct Rep Online. 2013 Oct 5;69(Pt 11):m585. doi: 10.1107/S1600536813026974 (PMC3884248; doi:10.1107/S1600536813026974)
Supplement: Supplementary file 1 [file e-69-0m585-sup1.cif]

##############################################################################
#                                                                            #
# This CIF contains the data in a paper accepted for publication in          #
# Acta Crystallographica Section E. It conforms to the requirements of       #
# Notes for Authors for Acta Crystallographica Section E, and has been       #
# peer reviewed under the auspices of the IUCr Commission on Journals.       #
#                                                                            #
# Full details of the Crystallographic Information File format               #
# are given in the paper "The Crystallographic Information File (CIF):       #
# a New Standard Archive File for Crystallography" by S. R. Hall, F. H.      #
# Allen and I. D. Brown [Acta Cryst. (1991), A47, 655-685].                  #
#                                                                            #
# The current version of the core CIF dictionary is obtainable from          #
# ftp://ftp.iucr.org/pub/cif_core.dic.                                       #
#                                                                            #
# Software is freely available for graphical display of the structure(s)     #
# in this CIF. For information consult the CIF software page                 #
# http://www.iucr.org/resources/cif/software.                                #
#                                                                            #
# This file may be used for bona fide research purposes within the           #
# scientific community so long as proper attribution is given to the journal # 
# article from which it was obtained.                                        #
#                                                                            #
##############################################################################
data_I
_audit_creation_method     SHELXL-97
_journal_date_recd_electronic     2013-09-22
_journal_date_accepted     2013-10-01
_journal_name_full     'Acta Crystallographica, Section E'
_journal_year     2013
_journal_volume     69
_journal_issue     11
_journal_page_first     m585
_journal_page_last     m585
_journal_paper_category     QM
_journal_paper_doi     10.1107/S1600536813026974
_journal_coeditor_code     RU2055
_publ_contact_author_name     'Tomohiko Hamaguchi'
_publ_contact_author_address
;
Department of Chemistry
Faculty of Science
Fukuoka University
8-19-1 Nanakuma
Jonan-ku
Fukuoka 814-0180
Japan
;
_publ_contact_author_email     'thama@fukuoka-u.ac.jp'
_publ_contact_author_fax     ?
_publ_contact_author_phone     '+81-92-871-6631ex6213'
_publ_section_title
;
Bis[(5-bromopyridin-2-yl)methanolato-\k^2^<i>N</i>,<i>O</i>]copper(II)
monohydrate
;
loop_
    _publ_author_name
    _publ_author_footnote
    _publ_author_address
    'Hamaguchi, Tomohiko' .
;
Department of Chemistry
Faculty of Science
Fukuoka University
8-19-1 Nanakuma
Jonan-ku
Fukuoka 814-0180
Japan
;
    'Kawahara, Issei' .
;
Department of Chemistry
Faculty of Science
Fukuoka University
8-19-1 Nanakuma
Jonan-ku
Fukuoka 814-0180
Japan
;
    'Ando, Isao' .
;
Department of Chemistry
Faculty of Science
Fukuoka University
8-19-1 Nanakuma
Jonan-ku
Fukuoka 814-0180
Japan
;
_database_code_depnum_ccdc_archive     'CCDC 963946'
_chemical_name_systematic
;
Bis[(5-bromopyridin-2-yl)methanolato-\k^2^<i>N</i>,<i>O</i>]copper(II)
monohydrate
;
_chemical_name_common     ?
_chemical_formula_moiety     'C12 H10 Br2 Cu N2 O2, H2 O'
_chemical_formula_sum     'C12 H12 Br2 Cu N2 O3'
_chemical_formula_iupac     '[Cu (C6 H5 Br N O)2], H2 O'
_chemical_formula_weight     455.60
_chemical_melting_point     ?
_symmetry_cell_setting     triclinic
_symmetry_space_group_name_H-M     'P -1'
_symmetry_space_group_name_Hall     '-P 1'
loop_
    _symmetry_equiv_pos_as_xyz
    'x, y, z'
    '-x, -y, -z'
_cell_length_a     7.1892(9)
_cell_length_b     7.5438(9)
_cell_length_c     13.2195(15)
_cell_angle_alpha     99.338(3)
_cell_angle_beta     103.334(3)
_cell_angle_gamma     100.400(3)
_cell_volume     670.41(14)
_cell_formula_units_Z     2
_cell_measurement_reflns_used     ?
_cell_measurement_theta_min     ?
_cell_measurement_theta_max     ?
_cell_measurement_temperature     100(2)
_exptl_crystal_description     needle
_exptl_crystal_colour     purple
_exptl_crystal_size_max     0.15
_exptl_crystal_size_mid     0.06
_exptl_crystal_size_min     0.04
_exptl_crystal_density_diffrn     2.257
_exptl_crystal_density_meas     ?
_exptl_crystal_density_method     'not measured'
_exptl_crystal_F_000     442
_exptl_absorpt_coefficient_mu     7.596
_exptl_absorpt_correction_type     multi-scan
_exptl_absorpt_process_details     '(ABSCOR; Rigaku, 1995)'
_exptl_absorpt_correction_T_min     0.3954
_exptl_absorpt_correction_T_max     0.7509
_exptl_special_details     ?
_diffrn_ambient_temperature     100(2)
_diffrn_radiation_type     MoK\a
_diffrn_radiation_wavelength     0.71075
_diffrn_radiation_monochromator     graphite
_diffrn_measurement_device_type     'Rigaku R-AXIS RAPID'
_diffrn_measurement_method     \w
_diffrn_detector_area_resol_mean     ?
_diffrn_reflns_number     6697
_diffrn_reflns_av_R_equivalents     0.0388
_diffrn_reflns_av_sigmaI/netI     0.0536
_diffrn_reflns_theta_min     3.24
_diffrn_reflns_theta_max     27.48
_diffrn_reflns_theta_full     27.48
_diffrn_measured_fraction_theta_max     0.997
_diffrn_measured_fraction_theta_full     0.997
_diffrn_reflns_limit_h_min     -9
_diffrn_reflns_limit_h_max     9
_diffrn_reflns_limit_k_min     -9
_diffrn_reflns_limit_k_max     9
_diffrn_reflns_limit_l_min     -17
_diffrn_reflns_limit_l_max     17
_diffrn_standards_number     ?
_diffrn_standards_interval_count     ?
_diffrn_standards_interval_time     ?
_diffrn_standards_decay_%     ?
_refine_special_details
;
Refinement of <i>F</i>^2^ against ALL reflections. The weighted <i>R</i>-factor
<i>wR</i> and goodness of fit <i>S</i> are based on <i>F</i>^2^, conventional
<i>R</i>-factors <i>R</i> are based on <i>F</i>, with <i>F</i> set to zero for
negative <i>F</i>^2^. The threshold expression of <i>F</i>^2^ >
\s(<i>F</i>^2^) is used only for calculating <i>R</i>-factors(gt) <i>etc</i>.
and is not relevant to the choice of reflections for refinement.
<i>R</i>-factors based on <i>F</i>^2^ are statistically about twice as large
as those based on <i>F</i>, and <i>R</i>- factors based on ALL data will be
even larger.
;
_reflns_number_total     3074
_reflns_number_gt     2305
_reflns_threshold_expression     I>2sigma(I)
_refine_ls_structure_factor_coef     Fsqd
_refine_ls_matrix_type     full
_refine_ls_R_factor_all     0.0522
_refine_ls_R_factor_gt     0.0284
_refine_ls_wR_factor_gt     0.0552
_refine_ls_wR_factor_ref     0.0769
_refine_ls_goodness_of_fit_ref     1.196
_refine_ls_restrained_S_all     1.196
_refine_ls_number_reflns     3074
_refine_ls_number_parameters     187
_refine_ls_number_restraints     2
_refine_ls_hydrogen_treatment     mixed
_refine_ls_weighting_scheme     calc
_refine_ls_weighting_details
         'calc w=1/[\s^2^(Fo^2^)+(0.0208P)^2^+0.8098P] where P=(Fo^2^+2Fc^2^)/3'
_atom_sites_solution_hydrogens     mixed
_atom_sites_solution_primary     direct
_atom_sites_solution_secondary     difmap
_refine_ls_shift/su_max     0.001
_refine_ls_shift/su_mean     0.000
_refine_diff_density_max     1.239
_refine_diff_density_min     -1.052
_refine_ls_extinction_method     none
_refine_ls_extinction_coef     ?
loop_
    _atom_type_symbol
    _atom_type_description
    _atom_type_scat_dispersion_real
    _atom_type_scat_dispersion_imag
    _atom_type_scat_source
    'C' 'C' 0.0033 0.0016
                         'International Tables Vol C Tables 4.2.6.8 and 6.1.1.4'
    'H' 'H' 0.0000 0.0000
                         'International Tables Vol C Tables 4.2.6.8 and 6.1.1.4'
    'N' 'N' 0.0061 0.0033
                         'International Tables Vol C Tables 4.2.6.8 and 6.1.1.4'
    'O' 'O' 0.0106 0.0060
                         'International Tables Vol C Tables 4.2.6.8 and 6.1.1.4'
    'Cu' 'Cu' 0.3201 1.2651
                         'International Tables Vol C Tables 4.2.6.8 and 6.1.1.4'
    'Br' 'Br' -0.2901 2.4595
                         'International Tables Vol C Tables 4.2.6.8 and 6.1.1.4'
_computing_data_collection     'RAPID-AUTO (Rigaku, 2002)'
_computing_cell_refinement     'RAPID-AUTO (Rigaku, 2002)'
_computing_data_reduction     'RAPID-AUTO (Rigaku, 2002)'
_computing_structure_solution     'SHELXS97 (Sheldrick, 2008)'
_computing_structure_refinement     'SHELXL97 (Sheldrick, 2008)'
_computing_molecular_graphics
;
Yadokari-XG 2009 (Wakita, 2001; Kabuto <i>et al.</i>,
2009), Mercury
(Bruno <i>et al.</i>, 2002) and ORTEP-3 for Windows (Farrugia,
2012)
;
_computing_publication_material
;
Yadokari-XG 2009 (Wakita, 2001; Kabuto <i>et al.</i>,
2009) and publCIF
(Westrip, 2010)
;
loop_
    _atom_site_type_symbol
    _atom_site_label
    _atom_site_fract_x
    _atom_site_fract_y
    _atom_site_fract_z
    _atom_site_U_iso_or_equiv
    _atom_site_adp_type
    _atom_site_calc_flag
    _atom_site_refinement_flags
    _atom_site_occupancy
    _atom_site_symmetry_multiplicity
    _atom_site_disorder_assembly
    _atom_site_disorder_group
    Cu Cu1 0.54156(8) 0.45571(7) 0.28991(4) 0.01103(13) Uani d . 1 1 . .
    N N1 0.6758(5) 0.4606(5) 0.4385(3) 0.0113(8) Uani d . 1 1 . .
    N N2 0.3724(5) 0.4527(5) 0.1470(3) 0.0108(7) Uani d . 1 1 . .
    O O1 0.6975(4) 0.6960(4) 0.3169(2) 0.0158(7) Uani d . 1 1 . .
    O O2 0.4262(4) 0.2003(4) 0.2603(2) 0.0133(6) Uani d . 1 1 . .
    C C1 0.7898(6) 0.7701(6) 0.4241(3) 0.0113(9) Uani d . 1 1 . .
    H H1 0.7220 0.8632 0.4510 0.014 Uiso calc R 1 1 . .
    H H2 0.9269 0.8337 0.4315 0.014 Uiso calc R 1 1 . .
    C C2 0.7909(6) 0.6272(6) 0.4907(3) 0.0101(8) Uani d . 1 1 . .
    C C3 0.8947(7) 0.6571(6) 0.5958(4) 0.0149(9) Uani d . 1 1 . .
    H H3 0.9752 0.7751 0.6315 0.018 Uiso calc R 1 1 . .
    C C4 0.8804(7) 0.5124(6) 0.6494(3) 0.0146(9) Uani d . 1 1 . .
    H H4 0.9514 0.5299 0.7218 0.017 Uiso calc R 1 1 . .
    C C5 0.7603(6) 0.3425(6) 0.5946(3) 0.0128(9) Uani d . 1 1 . .
    C C6 0.6600(6) 0.3186(6) 0.4895(3) 0.0115(9) Uani d . 1 1 . .
    H H5 0.5788 0.2016 0.4523 0.014 Uiso calc R 1 1 . .
    C C7 0.2809(6) 0.1401(6) 0.1650(3) 0.0133(9) Uani d . 1 1 . .
    H H6 0.1520 0.1080 0.1804 0.016 Uiso calc R 1 1 . .
    H H7 0.3032 0.0268 0.1249 0.016 Uiso calc R 1 1 . .
    C C8 0.2743(6) 0.2825(6) 0.0962(3) 0.0117(9) Uani d . 1 1 . .
    C C9 0.1745(6) 0.2415(6) -0.0109(3) 0.0126(9) Uani d . 1 1 . .
    H H8 0.1095 0.1182 -0.0460 0.015 Uiso calc R 1 1 . .
    C C10 0.1710(6) 0.3826(6) -0.0657(4) 0.0149(9) Uani d . 1 1 . .
    H H9 0.1049 0.3582 -0.1393 0.018 Uiso calc R 1 1 . .
    C C11 0.2666(6) 0.5611(6) -0.0107(3) 0.0119(9) Uani d . 1 1 . .
    C C12 0.3689(6) 0.5935(6) 0.0947(3) 0.0140(10) Uani d . 1 1 . .
    H H10 0.4377 0.7152 0.1312 0.017 Uiso calc R 1 1 . .
    Br Br1 0.72814(7) 0.13936(6) 0.66098(3) 0.01408(12) Uani d . 1 1 . .
    Br Br2 0.26359(6) 0.75716(6) -0.08331(3) 0.01288(12) Uani d . 1 1 . .
    O O3 0.7243(5) 1.0111(4) 0.2380(3) 0.0190(7) Uani d D 1 1 . .
    H H11 0.709(8) 0.913(4) 0.254(4) 0.029 Uiso d D 1 1 . .
    H H12 0.638(6) 1.061(7) 0.250(4) 0.029 Uiso d D 1 1 . .
loop_
    _atom_site_aniso_label
    _atom_site_aniso_U_11
    _atom_site_aniso_U_22
    _atom_site_aniso_U_33
    _atom_site_aniso_U_12
    _atom_site_aniso_U_13
    _atom_site_aniso_U_23
    Cu1 0.0139(3) 0.0090(3) 0.0090(3) 0.0016(2) 0.0019(2) 0.0016(2)
    N1 0.0058(18) 0.0174(19) 0.0100(19) 0.0017(15) 0.0021(15) 0.0018(17)
    N2 0.0138(19) 0.0119(17) 0.0065(18) 0.0035(15) 0.0013(15) 0.0032(15)
    O1 0.0173(17) 0.0136(16) 0.0147(17) -0.0008(13) 0.0010(13) 0.0075(14)
    O2 0.0165(17) 0.0100(14) 0.0112(16) -0.0008(12) 0.0018(13) 0.0036(13)
    C1 0.008(2) 0.011(2) 0.013(2) -0.0007(17) 0.0015(18) 0.0038(19)
    C2 0.009(2) 0.010(2) 0.010(2) 0.0011(16) 0.0032(17) -0.0027(18)
    C3 0.017(2) 0.012(2) 0.015(2) 0.0028(18) 0.0054(19) 0.000(2)
    C4 0.020(2) 0.015(2) 0.010(2) 0.0040(19) 0.0053(19) 0.003(2)
    C5 0.013(2) 0.015(2) 0.015(2) 0.0045(18) 0.0074(19) 0.009(2)
    C6 0.014(2) 0.009(2) 0.013(2) 0.0048(17) 0.0062(19) 0.0014(19)
    C7 0.013(2) 0.012(2) 0.011(2) 0.0014(18) -0.0016(18) 0.0031(19)
    C8 0.008(2) 0.010(2) 0.015(2) 0.0002(16) 0.0024(18) 0.0007(19)
    C9 0.009(2) 0.014(2) 0.015(2) 0.0014(17) 0.0026(18) 0.0044(19)
    C10 0.013(2) 0.019(2) 0.010(2) 0.0011(18) 0.0019(18) 0.000(2)
    C11 0.015(2) 0.015(2) 0.010(2) 0.0060(18) 0.0066(18) 0.0070(19)
    C12 0.016(2) 0.013(2) 0.016(2) 0.0065(18) 0.008(2) 0.003(2)
    Br1 0.0183(2) 0.0142(2) 0.0112(2) 0.00372(17) 0.00498(18) 0.00535(19)
    Br2 0.0155(2) 0.0128(2) 0.0122(2) 0.00431(17) 0.00462(17) 0.00519(18)
    O3 0.023(2) 0.0137(16) 0.0228(19) 0.0039(14) 0.0071(15) 0.0083(16)
_geom_special_details
;
All e.s.d.'s (except the e.s.d. in the dihedral angle between two l.s. planes)
are estimated using the full covariance matrix. The cell e.s.d.'s are taken
into account individually in the estimation of e.s.d.'s in distances, angles
and torsion angles; correlations between e.s.d.'s in cell parameters are only
used when they are defined by crystal symmetry. An approximate (isotropic)
treatment of cell e.s.d.'s is used for estimating e.s.d.'s involving l.s.
planes.
;
loop_
    _geom_bond_atom_site_label_1
    _geom_bond_atom_site_label_2
    _geom_bond_site_symmetry_2
    _geom_bond_distance
    _geom_bond_publ_flag
    Cu1 O1 . 1.882(3) yes
    Cu1 O2 . 1.892(3) yes
    Cu1 N1 . 1.970(3) yes
    Cu1 N2 . 1.991(3) yes
    N1 C2 . 1.349(5) ?
    N1 C6 . 1.356(5) ?
    N2 C8 . 1.331(5) ?
    N2 C12 . 1.359(5) ?
    O1 C1 . 1.391(5) ?
    O2 C7 . 1.385(5) ?
    C1 C2 . 1.499(5) ?
    C1 H1 . 0.9900 ?
    C1 H2 . 0.9900 ?
    C2 C3 . 1.378(6) ?
    C3 C4 . 1.396(6) ?
    C3 H3 . 0.9500 ?
    C4 C5 . 1.387(6) ?
    C4 H4 . 0.9500 ?
    C5 C6 . 1.375(6) ?
    C5 Br1 . 1.891(4) ?
    C6 H5 . 0.9500 ?
    C7 C8 . 1.516(5) ?
    C7 H6 . 0.9900 ?
    C7 H7 . 0.9900 ?
    C8 C9 . 1.387(6) ?
    C9 C10 . 1.383(6) ?
    C9 H8 . 0.9500 ?
    C10 C11 . 1.390(6) ?
    C10 H9 . 0.9500 ?
    C11 C12 . 1.376(6) ?
    C11 Br2 . 1.890(4) ?
    C12 H10 . 0.9500 ?
    O3 H11 . 0.797(19) ?
    O3 H12 . 0.817(19) ?
loop_
    _geom_angle_atom_site_label_1
    _geom_angle_atom_site_label_2
    _geom_angle_atom_site_label_3
    _geom_angle_site_symmetry_1
    _geom_angle_site_symmetry_3
    _geom_angle
    _geom_angle_publ_flag
    O1 Cu1 O2 . . 169.72(13) ?
    O1 Cu1 N1 . . 84.45(13) ?
    O2 Cu1 N1 . . 93.40(13) ?
    O1 Cu1 N2 . . 98.13(13) ?
    O2 Cu1 N2 . . 85.38(13) ?
    N1 Cu1 N2 . . 171.91(14) ?
    C2 N1 C6 . . 120.1(4) ?
    C2 N1 Cu1 . . 113.1(3) ?
    C6 N1 Cu1 . . 126.8(3) ?
    C8 N2 C12 . . 119.8(4) ?
    C8 N2 Cu1 . . 111.6(3) ?
    C12 N2 Cu1 . . 127.9(3) ?
    C1 O1 Cu1 . . 113.9(2) ?
    C7 O2 Cu1 . . 113.5(2) ?
    O1 C1 C2 . . 112.8(3) ?
    O1 C1 H1 . . 109.0 ?
    C2 C1 H1 . . 109.0 ?
    O1 C1 H2 . . 109.0 ?
    C2 C1 H2 . . 109.0 ?
    H1 C1 H2 . . 107.8 ?
    N1 C2 C3 . . 121.3(4) ?
    N1 C2 C1 . . 113.6(4) ?
    C3 C2 C1 . . 125.1(4) ?
    C2 C3 C4 . . 119.4(4) ?
    C2 C3 H3 . . 120.3 ?
    C4 C3 H3 . . 120.3 ?
    C5 C4 C3 . . 118.5(4) ?
    C5 C4 H4 . . 120.8 ?
    C3 C4 H4 . . 120.8 ?
    C6 C5 C4 . . 120.2(4) ?
    C6 C5 Br1 . . 118.3(3) ?
    C4 C5 Br1 . . 121.6(3) ?
    N1 C6 C5 . . 120.6(4) ?
    N1 C6 H5 . . 119.7 ?
    C5 C6 H5 . . 119.7 ?
    O2 C7 C8 . . 113.1(3) ?
    O2 C7 H6 . . 109.0 ?
    C8 C7 H6 . . 109.0 ?
    O2 C7 H7 . . 109.0 ?
    C8 C7 H7 . . 109.0 ?
    H6 C7 H7 . . 107.8 ?
    N2 C8 C9 . . 122.0(4) ?
    N2 C8 C7 . . 114.5(4) ?
    C9 C8 C7 . . 123.5(4) ?
    C10 C9 C8 . . 119.1(4) ?
    C10 C9 H8 . . 120.5 ?
    C8 C9 H8 . . 120.5 ?
    C9 C10 C11 . . 118.4(4) ?
    C9 C10 H9 . . 120.8 ?
    C11 C10 H9 . . 120.8 ?
    C12 C11 C10 . . 120.2(4) ?
    C12 C11 Br2 . . 120.4(3) ?
    C10 C11 Br2 . . 119.4(3) ?
    N2 C12 C11 . . 120.5(4) ?
    N2 C12 H10 . . 119.7 ?
    C11 C12 H10 . . 119.7 ?
    H11 O3 H12 . . 109(5) ?
loop_
    _geom_torsion_atom_site_label_1
    _geom_torsion_atom_site_label_2
    _geom_torsion_atom_site_label_3
    _geom_torsion_atom_site_label_4
    _geom_torsion_site_symmetry_1
    _geom_torsion_site_symmetry_2
    _geom_torsion_site_symmetry_3
    _geom_torsion_site_symmetry_4
    _geom_torsion
    _geom_torsion_publ_flag
    O1 Cu1 N1 C2 . . . . 6.8(3) ?
    O2 Cu1 N1 C2 . . . . 176.7(3) ?
    N2 Cu1 N1 C2 . . . . -102.2(10) ?
    O1 Cu1 N1 C6 . . . . -174.2(3) ?
    O2 Cu1 N1 C6 . . . . -4.3(3) ?
    N2 Cu1 N1 C6 . . . . 76.8(11) ?
    O1 Cu1 N2 C8 . . . . 165.7(3) ?
    O2 Cu1 N2 C8 . . . . -4.6(3) ?
    N1 Cu1 N2 C8 . . . . -86.3(10) ?
    O1 Cu1 N2 C12 . . . . -5.0(4) ?
    O2 Cu1 N2 C12 . . . . -175.2(3) ?
    N1 Cu1 N2 C12 . . . . 103.1(10) ?
    O2 Cu1 O1 C1 . . . . -91.0(7) ?
    N1 Cu1 O1 C1 . . . . -12.7(3) ?
    N2 Cu1 O1 C1 . . . . 159.6(3) ?
    O1 Cu1 O2 C7 . . . . -114.6(7) ?
    N1 Cu1 O2 C7 . . . . 167.8(3) ?
    N2 Cu1 O2 C7 . . . . -4.2(3) ?
    Cu1 O1 C1 C2 . . . . 15.9(4) ?
    C6 N1 C2 C3 . . . . 0.2(6) ?
    Cu1 N1 C2 C3 . . . . 179.3(3) ?
    C6 N1 C2 C1 . . . . -178.9(3) ?
    Cu1 N1 C2 C1 . . . . 0.2(4) ?
    O1 C1 C2 N1 . . . . -10.3(5) ?
    O1 C1 C2 C3 . . . . 170.6(4) ?
    N1 C2 C3 C4 . . . . 0.0(6) ?
    C1 C2 C3 C4 . . . . 179.0(4) ?
    C2 C3 C4 C5 . . . . -0.4(6) ?
    C3 C4 C5 C6 . . . . 0.6(6) ?
    C3 C4 C5 Br1 . . . . -178.9(3) ?
    C2 N1 C6 C5 . . . . 0.1(6) ?
    Cu1 N1 C6 C5 . . . . -178.9(3) ?
    C4 C5 C6 N1 . . . . -0.5(6) ?
    Br1 C5 C6 N1 . . . . 179.1(3) ?
    Cu1 O2 C7 C8 . . . . 11.3(4) ?
    C12 N2 C8 C9 . . . . 3.0(6) ?
    Cu1 N2 C8 C9 . . . . -168.5(3) ?
    C12 N2 C8 C7 . . . . -176.8(3) ?
    Cu1 N2 C8 C7 . . . . 11.7(4) ?
    O2 C7 C8 N2 . . . . -15.4(5) ?
    O2 C7 C8 C9 . . . . 164.8(4) ?
    N2 C8 C9 C10 . . . . -2.3(6) ?
    C7 C8 C9 C10 . . . . 177.5(4) ?
    C8 C9 C10 C11 . . . . -0.6(6) ?
    C9 C10 C11 C12 . . . . 2.8(6) ?
    C9 C10 C11 Br2 . . . . -179.8(3) ?
    C8 N2 C12 C11 . . . . -0.7(6) ?
    Cu1 N2 C12 C11 . . . . 169.2(3) ?
    C10 C11 C12 N2 . . . . -2.2(6) ?
    Br2 C11 C12 N2 . . . . -179.6(3) ?
    N1 O1 N2 O2 . . . . -12.82(13) ?
    O1 N1 O2 N2 . . . . -13.32(14) ?
    N1 O2 N2 O1 . . . . 11.80(12) ?
    O2 N1 O1 N2 . . . . 11.96(13) ?
loop_
    _geom_hbond_atom_site_label_D
    _geom_hbond_atom_site_label_H
    _geom_hbond_atom_site_label_A
    _geom_hbond_site_symmetry_A
    _geom_hbond_distance_DH
    _geom_hbond_distance_HA
    _geom_hbond_distance_DA
    _geom_hbond_angle_DHA
    O3 H11 O1 . 0.797(19) 1.95(2) 2.740(4) 170(6)
    O3 H12 O2 1_565 0.817(19) 2.01(2) 2.825(4) 171(5)
_iucr_refine_instructions_details
;
TITL ydkr
REM  Yadorkari-X generated
CELL 0.71075 7.1892 7.5438 13.2195 99.3383 103.3337 100.3996
ZERR 2.0 0.0009 0.0009 0.0015 0.0025 0.0026 0.0027
LATT 1
REM  SPGR P-1 triclinic
SFAC C H N O Cu Br
UNIT 24 24 4 6 2 4
SIZE 0.15 0.06 0.04
TEMP -173.0
L.S. 99
FMAP 2
PLAN -20
ACTA
CONF
HTAB
BOND $H
MERG 2
EQIV $1 +X, 1+Y, +Z
HTAB O3 O1
HTAB O3 O2_$1
DFIX 0.82 0.02 O3 H11 O3 H12
MPLA 4 O1 N1 O2 N2 Cu1
CONF N1 O1 N2 O2
CONF O1 N1 O2 N2
CONF N1 O2 N2 O1
CONF O2 N1 O1 N2
WGHT    0.020800    0.809800
FVAR       1.29287
CU1   5    0.541555    0.455713    0.289914    11.00000    0.01392    0.00901 =
         0.00904    0.00162    0.00187    0.00158
N1    3    0.675815    0.460621    0.438533    11.00000    0.00582    0.01736 =
         0.01005    0.00178    0.00209    0.00172
N2    3    0.372373    0.452702    0.146986    11.00000    0.01381    0.01193 =
         0.00653    0.00319    0.00133    0.00349
O1    4    0.697457    0.695998    0.316871    11.00000    0.01733    0.01363 =
         0.01473    0.00747    0.00101   -0.00081
O2    4    0.426165    0.200345    0.260274    11.00000    0.01650    0.01000 =
         0.01124    0.00364    0.00180   -0.00083
C1    1    0.789836    0.770107    0.424057    11.00000    0.00827    0.01115 =
         0.01315    0.00380    0.00149   -0.00074
AFIX  23
H1    2    0.722034    0.863229    0.450961    11.00000   -1.20000
H2    2    0.926899    0.833717    0.431511    11.00000   -1.20000
AFIX   0
C2    1    0.790904    0.627157    0.490690    11.00000    0.00852    0.01007 =
         0.00985   -0.00273    0.00318    0.00114
C3    1    0.894675    0.657086    0.595805    11.00000    0.01698    0.01249 =
         0.01466    0.00041    0.00540    0.00285
AFIX  43
H3    2    0.975208    0.775147    0.631494    11.00000   -1.20000
AFIX   0
C4    1    0.880428    0.512396    0.649397    11.00000    0.01998    0.01497 =
         0.00963    0.00289    0.00533    0.00405
AFIX  43
H4    2    0.951357    0.529863    0.721768    11.00000   -1.20000
AFIX   0
C5    1    0.760326    0.342519    0.594557    11.00000    0.01304    0.01518 =
         0.01459    0.00875    0.00742    0.00451
C6    1    0.659956    0.318614    0.489496    11.00000    0.01432    0.00918 =
         0.01270    0.00144    0.00619    0.00481
AFIX  43
H5    2    0.578787    0.201593    0.452283    11.00000   -1.20000
AFIX   0
C7    1    0.280861    0.140144    0.165020    11.00000    0.01344    0.01241 =
         0.01110    0.00305   -0.00156    0.00136
AFIX  23
H6    2    0.152005    0.108004    0.180403    11.00000   -1.20000
H7    2    0.303216    0.026804    0.124885    11.00000   -1.20000
AFIX   0
C8    1    0.274310    0.282478    0.096235    11.00000    0.00816    0.01044 =
         0.01476    0.00066    0.00240    0.00018
C9    1    0.174517    0.241484   -0.010864    11.00000    0.00878    0.01408 =
         0.01460    0.00443    0.00258    0.00136
AFIX  43
H8    2    0.109490    0.118168   -0.046034    11.00000   -1.20000
AFIX   0
C10   1    0.171020    0.382613   -0.065707    11.00000    0.01275    0.01863 =
         0.01041   -0.00038    0.00189    0.00106
AFIX  43
H9    2    0.104892    0.358168   -0.139264    11.00000   -1.20000
AFIX   0
C11   1    0.266569    0.561142   -0.010657    11.00000    0.01482    0.01534 =
         0.00992    0.00703    0.00659    0.00604
C12   1    0.368908    0.593491    0.094699    11.00000    0.01580    0.01283 =
         0.01617    0.00297    0.00760    0.00648
AFIX  43
H10   2    0.437684    0.715206    0.131173    11.00000   -1.20000
AFIX   0
BR1   6    0.728140    0.139362    0.660981    11.00000    0.01831    0.01423 =
         0.01118    0.00535    0.00498    0.00372
BR2   6    0.263590    0.757161   -0.083313    11.00000    0.01550    0.01276 =
         0.01218    0.00519    0.00462    0.00431
O3    4    0.724280    1.011064    0.238001    11.00000    0.02256    0.01368 =
         0.02280    0.00835    0.00705    0.00392
H11   2    0.708706    0.913258    0.254112    11.00000   -1.50000
H12   2    0.637783    1.061070    0.250382    11.00000   -1.50000
HKLF 4 1 1 0 0 0 1 0 0 0 1
REM  ydkr
REM R1 =  0.0284 for   2305 Fo > 4sig(Fo)  and  0.0522 for all   3074 data
REM    187 parameters refined using      2 restraints
END
WGHT      0.0208      0.8035
REM Highest difference peak  1.239,  deepest hole -1.052,  1-sigma level  0.235
Q1    1   0.1914  0.6175 -0.1629  11.00000  0.05    1.24
Q2    1   0.3768  0.5070  0.1031  11.00000  0.05    1.08
Q3    1  -0.0147  0.1601 -0.0330  11.00000  0.05    1.02
Q4    1   0.6941  0.5185  0.2606  11.00000  0.05    1.00
Q5    1   0.5650  0.2941  0.1978  11.00000  0.05    0.95
Q6    1   0.9341  0.9502  0.4631  11.00000  0.05    0.93
Q7    1   0.0148  0.0988 -0.1039  11.00000  0.05    0.90
Q8    1   0.9305  0.5624  0.6167  11.00000  0.05    0.89
Q9    1   0.1234 -0.0761  0.1010  11.00000  0.05    0.89
Q10   1   0.6919  0.3362  0.1604  11.00000  0.05    0.89
Q11   1   0.4598  0.3068  0.2539  11.00000  0.05    0.85
Q12   1   0.8127  0.1782  0.7280  11.00000  0.05    0.85
Q13   1   0.4703  0.3418  0.3362  11.00000  0.05    0.85
Q14   1   0.6858  0.1182  0.5908  11.00000  0.05    0.83
Q15   1   0.6916  0.1911  0.6710  11.00000  0.05    0.81
Q16   1   0.5697  0.0204  0.6534  11.00000  0.05    0.81
Q17   1   0.3068  0.6278 -0.0660  11.00000  0.05    0.80
Q18   1   0.4414  0.5016  0.2153  11.00000  0.05    0.79
Q19   1   0.7810  0.3539  0.5084  11.00000  0.05    0.78
Q20   1   0.0995  0.2994 -0.0076  11.00000  0.05    0.78
;
