# Supplementary material for: Bis[(5-bromo­pyridin-2-yl)methano­lato-κ2 N,O]copper(II) monohydrate
Source: Acta Crystallogr Sect E Struct Rep Online. 2013 Oct 5;69(Pt 11):m585. doi: 10.1107/S1600536813026974 (PMC3884248; doi:10.1107/S1600536813026974)
Supplement: Supplementary file 2 [file e-69-0m585-Isup2.hkl]

# 
# h,k,l, Fc-squared, Fo-squared, sigma(Fo-squared) and status flag 
# 
data_I
_shelx_title ' ydkr' 
_shelx_refln_list_code          4 
_shelx_F_calc_maximum      308.73 
_exptl_crystal_F_000       442.00 
_reflns_d_resolution_high  0.7701 
 
loop_ 
 _symmetry_equiv_pos_as_xyz 
 'x, y, z' 
 '-x, -y, -z' 
 
_cell_length_a     7.1892 
_cell_length_b     7.5438 
_cell_length_c    13.2195 
_cell_angle_alpha  99.338 
_cell_angle_beta  103.334 
_cell_angle_gamma 100.400 
 
_shelx_F_squared_multiplier     1.000 
 
loop_ 
 _refln_index_h 
 _refln_index_k 
 _refln_index_l 
 _refln_F_squared_calc 
 _refln_F_squared_meas 
 _refln_F_squared_sigma 
 _refln_observed_status 
   2   0   0    22164.45    22701.87    285.88 o 
   3   0   0      368.54      351.34     27.57 o 
   4   0   0     8796.20     8899.44    173.59 o 
   5   0   0     2757.91     2624.72     69.73 o 
   6   0   0     2450.89     2547.18     88.68 o 
   7   0   0     1939.25     1949.43    102.86 o 
   8   0   0      257.57       -0.41     23.25 o 
  -9   1   0     2842.13     2874.87    157.14 o 
  -8   1   0       40.32        2.64     26.06 o 
  -7   1   0     2331.60     2216.78     86.24 o 
  -6   1   0      162.17      177.98     33.71 o 
  -5   1   0     4695.70     4796.58    316.30 o 
  -4   1   0       51.63       49.30     18.49 o 
  -3   1   0    12474.37    12579.09    167.50 o 
  -2   1   0      302.00      255.89     16.55 o 
  -1   1   0      459.35      453.84     12.85 o 
   1   1   0    11006.49    10829.02    133.21 o 
   2   1   0    12165.14    12068.53    165.23 o 
   3   1   0     1045.44     1214.35     76.16 o 
   4   1   0     2825.85     2894.26    102.03 o 
   5   1   0     2217.55     2378.16     71.86 o 
   6   1   0     2609.70     2754.06     88.63 o 
   7   1   0      166.83      104.61     81.64 o 
   8   1   0      649.00      570.97    330.09 o 
  -9   2   0      654.54      601.88    364.31 o 
  -8   2   0     1985.01     1987.68    105.21 o 
  -7   2   0       86.49       75.22     33.54 o 
  -6   2   0     1788.42     1837.46     87.94 o 
  -5   2   0       20.74       20.65     20.67 o 
  -4   2   0     5467.39     5471.14    130.87 o 
  -3   2   0     1108.33     1083.49     26.50 o 
  -2   2   0     5535.21     5342.22    113.78 o 
  -1   2   0     6776.43     6758.36    111.18 o 
   0   2   0     1359.57     1474.55     34.59 o 
   1   2   0      121.32      149.90     12.05 o 
   2   2   0    12187.59    12571.30    189.18 o 
   3   2   0     6188.55     5941.83    127.72 o 
   4   2   0        4.43        4.13     23.47 o 
   5   2   0      128.85      138.47     49.96 o 
   6   2   0      412.20      242.98    164.14 o 
   7   2   0     1198.69     1331.97    120.76 o 
   8   2   0       71.42       22.09     56.56 o 
  -9   3   0      183.09      166.97     68.98 o 
  -8   3   0       81.45       94.09     56.02 o 
  -7   3   0     3288.95     3265.78    113.46 o 
  -6   3   0     1532.88     1610.24    121.70 o 
  -5   3   0      160.10      181.54     28.77 o 
  -4   3   0      178.74      204.06     18.81 o 
  -3   3   0      840.96      845.98     31.39 o 
  -2   3   0      713.48      715.98     27.39 o 
  -1   3   0     1604.19     1528.12     27.22 o 
   0   3   0     5091.44     5024.41     59.84 o 
   1   3   0     1856.61     1952.14     33.99 o 
   2   3   0      624.12      654.65     27.85 o 
   3   3   0     1128.53     1025.22     60.36 o 
   4   3   0     2553.11     2511.00     61.89 o 
   5   3   0      566.84      587.09     41.00 o 
   6   3   0       10.66        4.25     24.02 o 
   7   3   0       15.43      -15.39     29.98 o 
  -8   4   0        1.21       -9.07     35.33 o 
  -7   4   0      184.42      205.25     41.33 o 
  -6   4   0     2323.77     2332.35     79.14 o 
  -5   4   0     1300.72     1327.75    102.74 o 
  -4   4   0      258.96      280.67     32.91 o 
  -3   4   0      409.27      459.13     28.64 o 
  -2   4   0      166.73      165.08     23.42 o 
  -1   4   0      203.92      212.45     13.44 o 
   0   4   0      859.61      867.56     21.63 o 
   1   4   0     2668.89     2741.24     45.14 o 
   2   4   0      686.64      683.25     26.43 o 
   3   4   0        9.20        8.24     13.90 o 
   4   4   0      115.47      127.66     27.47 o 
   5   4   0      958.15     1055.60     72.66 o 
   6   4   0      747.41      734.24     62.28 o 
   7   4   0       25.59        9.07     30.09 o 
  -8   5   0      208.73      203.55     50.74 o 
  -7   5   0      278.69      303.09     64.55 o 
  -6   5   0      567.44      563.26     42.55 o 
  -5   5   0      144.97      142.20     25.85 o 
  -4   5   0      319.23      290.38     50.40 o 
  -3   5   0      587.59      614.86     54.74 o 
  -2   5   0      179.02      193.00     15.18 o 
  -1   5   0      146.64      102.76     18.01 o 
   0   5   0       32.16       38.78     13.80 o 
   1   5   0      262.64      301.68     26.63 o 
   2   5   0      107.69       94.39     23.34 o 
   3   5   0       25.02       37.77     26.50 o 
   4   5   0      346.79      388.01     44.28 o 
   5   5   0     1824.43     1738.66     79.22 o 
   6   5   0      518.12      481.66     59.23 o 
  -8   6   0      293.87      191.98    156.31 o 
  -7   6   0      392.93      277.10    180.89 o 
  -6   6   0      339.06      377.87     50.57 o 
  -5   6   0      493.46      629.55     77.18 o 
  -4   6   0     1601.16     1607.46     67.06 o 
  -3   6   0      135.23      104.76     43.60 o 
  -2   6   0        7.21       13.99     13.71 o 
  -1   6   0     1051.16     1032.86     53.50 o 
   0   6   0       97.39      102.61     16.62 o 
   1   6   0      512.78      536.99     37.53 o 
   2   6   0      486.28      490.45     42.42 o 
   3   6   0        0.84       -9.12     21.01 o 
   4   6   0       79.29       85.33     41.12 o 
   5   6   0      949.05     1007.98     71.14 o 
  -7   7   0      428.83      384.66    103.40 o 
  -6   7   0       42.00       46.41     36.60 o 
  -5   7   0      321.79      352.65    211.68 o 
  -4   7   0     3251.10     3447.12     67.84 o 
  -3   7   0      152.63      155.23     21.79 o 
  -2   7   0      401.70      421.62     25.99 o 
  -1   7   0       11.90       12.56     17.97 o 
   0   7   0      875.56      894.43     33.25 o 
   1   7   0     1225.05     1313.73     68.27 o 
   2   7   0      275.14      243.67     51.10 o 
   3   7   0     1771.05     1640.61     94.41 o 
   4   7   0       28.18       16.07     30.85 o 
  -6   8   0     1462.64     1460.11    126.23 o 
  -5   8   0        5.50        5.10     20.37 o 
  -4   8   0      504.21      314.20    111.84 o 
  -3   8   0      230.51      185.91     60.97 o 
  -2   8   0     4439.54     4696.74     80.92 o 
  -1   8   0      234.64      192.72     31.23 o 
   0   8   0      865.76      873.92     83.46 o 
   1   8   0      393.09      327.83     63.85 o 
   2   8   0     1698.31     1714.83     74.57 o 
   3   8   0        4.02       16.00     28.99 o 
  -5   9   0     2783.94     2925.18     88.30 o 
  -4   9   0       22.01       19.38     28.85 o 
  -3   9   0      809.69      815.18     42.60 o 
  -2   9   0      415.86      456.95     34.24 o 
  -1   9   0     3113.11     3195.20    130.53 o 
   0   9   0      876.91     1015.66    148.98 o 
   1   9   0      356.64      273.03     80.40 o 
  -1  -9   1      142.18      119.80     61.15 o 
   0  -9   1       47.63       67.95     50.15 o 
   1  -9   1        9.08       15.20     16.45 o 
   2  -9   1      100.48       56.30     23.85 o 
   3  -9   1       31.06        6.00     22.43 o 
   4  -9   1        9.63        7.15     18.21 o 
   5  -9   1       41.70       73.50     31.40 o 
  -3  -8   1      525.26      424.59    142.73 o 
  -2  -8   1      455.85      451.94     52.40 o 
  -1  -8   1       40.96       58.53     31.82 o 
   0  -8   1      475.73      520.47     56.68 o 
   1  -8   1      608.13      580.09     39.54 o 
   2  -8   1        2.22        0.52     11.10 o 
   3  -8   1      349.51      407.21     40.36 o 
   4  -8   1       24.16        2.91     15.78 o 
   5  -8   1      113.92       65.30     31.42 o 
   6  -8   1      177.18      115.68     71.77 o 
  -4  -7   1       17.07       51.24     35.69 o 
  -3  -7   1     1181.90     1282.62     70.68 o 
  -2  -7   1     2545.83     2779.55    138.52 o 
  -1  -7   1      447.52      439.70     38.60 o 
   0  -7   1      111.40       78.97     22.90 o 
   1  -7   1      187.33      137.09     34.95 o 
   2  -7   1      875.19      894.70     36.70 o 
   3  -7   1       58.10       26.61     15.67 o 
   4  -7   1     1249.72     1262.54     58.04 o 
   5  -7   1      520.22      586.86     50.89 o 
   6  -7   1      134.22      125.87     66.96 o 
   7  -7   1       61.87       75.54     77.21 o 
  -5  -6   1     1537.02     1622.78     90.48 o 
  -4  -6   1        2.15        6.97     22.72 o 
  -3  -6   1      355.76      412.01     54.19 o 
  -2  -6   1      306.40      385.49     33.36 o 
  -1  -6   1     6898.55     7292.38    118.08 o 
   0  -6   1     3195.76     3125.00     61.98 o 
   1  -6   1     1868.53     1871.88     43.69 o 
   2  -6   1      201.15      246.36     18.90 o 
   3  -6   1     3219.70     3260.23     75.01 o 
   4  -6   1      704.29      742.94     66.46 o 
   5  -6   1     1363.84     1351.99     66.49 o 
   6  -6   1     1034.13     1096.14     81.67 o 
   7  -6   1      381.01      228.69    171.77 o 
   8  -6   1      311.79      152.00    121.10 o 
  -6  -5   1      727.38      763.28     59.87 o 
  -5  -5   1       34.11       19.68     25.89 o 
  -4  -5   1     2793.15     2935.03     78.95 o 
  -3  -5   1      484.22      545.02     33.27 o 
  -2  -5   1     2733.01     2726.31     56.08 o 
  -1  -5   1      148.73      157.43     16.13 o 
   0  -5   1    14168.32    14398.51    175.43 o 
   1  -5   1     6621.80     6643.90     91.14 o 
   2  -5   1      425.43      434.46     20.89 o 
   3  -5   1     1978.01     2027.18     59.63 o 
   4  -5   1     1834.44     1815.82     56.31 o 
   5  -5   1     4583.99     4644.67    162.13 o 
   6  -5   1      246.99      273.03     40.52 o 
   7  -5   1     2484.28     2653.01    122.16 o 
   8  -5   1        0.20       -8.96     29.20 o 
  -7  -4   1      877.34      861.62     74.26 o 
  -6  -4   1       90.33      129.64     33.38 o 
  -5  -4   1     3189.74     3173.24     99.72 o 
  -4  -4   1      400.79      411.41     46.38 o 
  -3  -4   1     7607.67     7631.80    121.98 o 
  -2  -4   1     5500.48     5529.35     84.26 o 
  -1  -4   1      894.30      969.50     30.54 o 
   0  -4   1      230.46      262.73     11.47 o 
   1  -4   1    14962.15    15246.18    165.40 o 
   2  -4   1    16198.42    16707.46    313.76 o 
   3  -4   1      998.73     1104.03     33.40 o 
   4  -4   1     4276.37     4555.16     79.68 o 
   5  -4   1     1109.34     1113.13     48.10 o 
   6  -4   1     4100.04     4252.01    110.28 o 
   7  -4   1       48.47       63.30     49.89 o 
   8  -4   1     2231.49     2244.15    114.83 o 
  -7  -3   1      837.84      812.65     85.38 o 
  -6  -3   1     1809.31     1803.78     87.06 o 
  -5  -3   1     1302.84     1283.99     52.47 o 
  -4  -3   1     2558.07     2439.06     63.40 o 
  -3  -3   1     2544.72     2456.07     74.30 o 
  -2  -3   1     6047.78     6158.81     93.93 o 
  -1  -3   1    17654.19    17390.97    162.86 o 
   0  -3   1       54.75       45.63      6.31 o 
   1  -3   1     5375.71     5820.59     79.43 o 
   2  -3   1     1253.26     1160.68     25.94 o 
   3  -3   1    12781.18    12949.72    172.27 o 
   4  -3   1     1706.62     1651.51     47.19 o 
   5  -3   1     1171.75     1102.08     41.08 o 
   6  -3   1       49.56       39.21     29.52 o 
   7  -3   1     1364.80     1343.21    126.19 o 
   8  -3   1      363.92      413.37     74.14 o 
  -8  -2   1      105.70       36.31     33.88 o 
  -7  -2   1     1456.15     1534.93    160.66 o 
  -6  -2   1     3226.80     3415.41    177.89 o 
  -5  -2   1       20.35       25.40     34.76 o 
  -4  -2   1     1933.55     1891.75     55.33 o 
  -3  -2   1       44.78       25.65     10.92 o 
  -2  -2   1     3567.36     3505.97     81.15 o 
  -1  -2   1       26.94       18.66      5.61 o 
   0  -2   1     9024.89     8581.19    115.64 o 
   1  -2   1     2131.49     2045.73     26.15 o 
   2  -2   1      190.53      198.76     10.20 o 
   3  -2   1      386.62      369.37     35.11 o 
   4  -2   1     6554.19     6720.56    108.32 o 
   5  -2   1     5923.37     6051.12    121.89 o 
   6  -2   1        8.77        8.20     24.94 o 
   7  -2   1      467.89      506.64     65.62 o 
   8  -2   1      201.80        1.89     31.46 o 
  -8  -1   1      114.35        0.62     31.45 o 
  -7  -1   1       15.04       17.90     47.59 o 
  -6  -1   1     1220.25     1262.73     79.06 o 
  -5  -1   1     4029.27     3988.18    124.31 o 
  -4  -1   1      590.18      590.14     44.41 o 
  -3  -1   1     2052.62     2048.01     44.89 o 
  -2  -1   1      712.05      743.56     21.45 o 
  -1  -1   1      559.32      597.07     14.22 o 
   1  -1   1     4089.14     4071.56     45.57 o 
   2  -1   1     6258.24     7622.45   1048.09 o 
   3  -1   1       64.95       73.42     14.88 o 
   4  -1   1      101.07      112.78     20.38 o 
   5  -1   1     3853.24     3871.53    248.05 o 
   6  -1   1     1417.80     1426.80     61.51 o 
   7  -1   1       32.77       16.28     36.05 o 
   8  -1   1       16.36       -2.25     25.13 o 
  -8   0   1     1512.52     1554.62     90.75 o 
  -7   0   1      438.24      345.58    222.79 o 
  -6   0   1        9.03       34.30     31.54 o 
  -5   0   1      214.02      211.63     34.25 o 
  -4   0   1     1795.18     1682.76     49.87 o 
  -3   0   1      100.71       70.79     17.35 o 
  -2   0   1      348.93      355.35     13.15 o 
   1   0   1       61.47       37.53     27.44 o 
   2   0   1     1624.93     1563.98     37.99 o 
   3   0   1      396.64      335.25     21.82 o 
   4   0   1      435.98      438.94     32.98 o 
   5   0   1      607.58      609.89     45.39 o 
   6   0   1      759.48      734.51     57.08 o 
   7   0   1     1644.69     1695.86    127.31 o 
   8   0   1       41.74        0.02     24.36 o 
  -9   1   1      156.65       78.40     63.82 o 
  -8   1   1      167.78       51.47     50.68 o 
  -7   1   1     1037.30     1135.77     82.32 o 
  -6   1   1      537.69      501.98     46.86 o 
  -5   1   1      155.50      179.45     30.77 o 
  -4   1   1      986.57      963.78     49.25 o 
  -3   1   1      559.74      502.00     21.81 o 
  -2   1   1     2694.61     2917.40     41.74 o 
  -1   1   1     1008.75     1000.63     50.53 o 
   0   1   1       71.96       82.65      6.59 o 
   1   1   1       60.59       81.77     17.11 o 
   2   1   1      476.98      431.87     23.05 o 
   3   1   1      403.20      373.72     28.65 o 
   4   1   1      452.64      496.39     43.79 o 
   5   1   1      752.97      738.89     54.90 o 
   6   1   1     2392.28     2398.74    109.73 o 
   7   1   1     1791.02     1832.00    133.08 o 
   8   1   1       47.74       -0.44     24.51 o 
  -9   2   1        5.11      -19.21     42.36 o 
  -8   2   1      385.77      303.64    150.11 o 
  -7   2   1     1866.87     1817.94     89.60 o 
  -6   2   1      292.45      319.14     43.13 o 
  -5   2   1      344.94      299.92     26.17 o 
  -4   2   1     2122.82     2091.82     46.05 o 
  -3   2   1     2843.18     2601.11     50.28 o 
  -2   2   1     2321.05     2349.73     54.63 o 
  -1   2   1      215.99      236.82     15.39 o 
   0   2   1       51.73       42.56      5.89 o 
   1   2   1     1592.13     1584.26     25.55 o 
   2   2   1       58.62       55.96     19.89 o 
   3   2   1     2684.10     2513.30     65.62 o 
   4   2   1     1732.94     1698.89     69.74 o 
   5   2   1       33.16       54.52     36.31 o 
   6   2   1       99.69       82.15     41.97 o 
   7   2   1      755.89      955.58     78.66 o 
   8   2   1      406.40      244.79    233.84 o 
  -9   3   1       98.43      106.84     68.97 o 
  -8   3   1        6.16       -8.37     28.81 o 
  -7   3   1     1159.79     1204.32     73.02 o 
  -6   3   1     2006.16     1948.12     63.02 o 
  -5   3   1      454.96      496.42     45.62 o 
  -4   3   1       61.43       64.95     16.71 o 
  -3   3   1      951.44      914.77     27.77 o 
  -2   3   1     4922.04     4761.85     99.33 o 
  -1   3   1      500.81      427.80     18.10 o 
   0   3   1      469.22      457.74     13.69 o 
   1   3   1       72.41       74.99     29.44 o 
   2   3   1     2277.75     2141.75     40.60 o 
   3   3   1      369.74      356.83     23.90 o 
   4   3   1     2140.14     2094.15     76.81 o 
   5   3   1     1771.00     1866.55     96.70 o 
   6   3   1       71.46       53.15     49.30 o 
   7   3   1      204.27      232.53     47.02 o 
  -8   4   1       12.83        7.44     27.11 o 
  -7   4   1      809.75      806.95     66.44 o 
  -6   4   1      119.24      143.34     28.60 o 
  -5   4   1     5154.37     5122.98     99.95 o 
  -4   4   1     1947.81     1902.71     51.32 o 
  -3   4   1     1356.96     1451.17     53.22 o 
  -2   4   1       12.02        2.59     10.40 o 
  -1   4   1    13080.02    12397.89    367.37 o 
   0   4   1     9451.39     9898.34    101.87 o 
   1   4   1      572.01      574.52     23.65 o 
   2   4   1     2459.90     2407.02     51.39 o 
   3   4   1     1189.75     1182.46     46.59 o 
   4   4   1     2878.59     3076.50     75.49 o 
   5   4   1      520.89      571.09     58.89 o 
   6   4   1     3264.45     3302.90    130.89 o 
   7   4   1      235.74      201.10     63.75 o 
  -8   5   1     1469.28     1548.21     99.86 o 
  -7   5   1      676.01      675.09     54.28 o 
  -6   5   1     2221.86     2185.90     96.78 o 
  -5   5   1      802.47      798.09     51.95 o 
  -4   5   1     7361.59     7521.67    202.93 o 
  -3   5   1     9243.61     9430.46    143.57 o 
  -2   5   1       16.37       18.23     11.87 o 
  -1   5   1      980.58      959.78     30.88 o 
   0   5   1     4056.09     4009.73     61.05 o 
   1   5   1     8937.57     8946.98    132.39 o 
   2   5   1      140.85      130.04     25.08 o 
   3   5   1     3697.40     3618.03     85.29 o 
   4   5   1      105.80       86.67     27.91 o 
   5   5   1     1816.99     1736.08    114.75 o 
   6   5   1       11.21       22.63     37.58 o 
  -8   6   1      426.39      296.38    223.18 o 
  -7   6   1     1475.73     1551.99     76.07 o 
  -6   6   1     1215.04     1343.65     79.84 o 
  -5   6   1     1066.20     1070.41     66.14 o 
  -4   6   1     1666.15     1782.69     52.33 o 
  -3   6   1     2259.74     2311.86     49.45 o 
  -2   6   1    11439.74    11482.05    151.18 o 
  -1   6   1      354.23      339.19     27.21 o 
   0   6   1     2675.48     2690.72     76.79 o 
   1   6   1      210.88      227.42     37.71 o 
   2   6   1     3857.75     4028.43    104.61 o 
   3   6   1      812.36      853.60     60.58 o 
   4   6   1      545.04      620.02     65.27 o 
   5   6   1      219.74      144.58     72.30 o 
  -7   7   1     1323.46     1445.38    144.98 o 
  -6   7   1      101.18       73.65     41.94 o 
  -5   7   1     1538.55     1595.86     59.26 o 
  -4   7   1      233.95      219.00     91.30 o 
  -3   7   1     1774.06     1874.35     53.63 o 
  -2   7   1     1600.36     1566.10     46.30 o 
  -1   7   1     6203.64     6229.26    123.60 o 
   0   7   1      986.15     1007.65     70.99 o 
   1   7   1      373.45      361.47     34.02 o 
   2   7   1        4.12      -13.71     26.12 o 
   3   7   1     2512.66     2580.47     81.94 o 
   4   7   1      587.57      550.37     67.26 o 
  -6   8   1     1348.71     1339.62    134.21 o 
  -5   8   1       23.35        4.14     24.16 o 
  -4   8   1      783.70      865.96     55.80 o 
  -3   8   1      299.55      243.81     87.44 o 
  -2   8   1       37.01       25.13     19.84 o 
  -1   8   1       20.72       10.99     15.89 o 
   0   8   1     2571.66     2735.63    183.82 o 
   1   8   1     1652.37     1662.92     87.35 o 
   2   8   1       14.15        0.20     23.66 o 
  -5   9   1      430.53      163.40     61.28 o 
  -4   9   1      149.63       27.33     31.77 o 
  -3   9   1      235.01       50.52     43.94 o 
  -2   9   1      260.90      219.27     68.38 o 
  -1   9   1        5.12      -10.80     30.45 o 
   0   9   1       81.77       30.00     54.05 o 
  -1  -9   2       22.13       76.18     77.88 o 
   0  -9   2      627.51      668.91     46.40 o 
   1  -9   2      708.42      691.04     51.70 o 
   2  -9   2     4185.64     4345.40     92.38 o 
   3  -9   2      459.45      442.41     53.37 o 
   4  -9   2      842.12      936.38     54.22 o 
   5  -9   2        3.62       17.24     27.27 o 
  -3  -8   2      613.09      577.01     53.12 o 
  -2  -8   2      315.39      275.97     39.39 o 
  -1  -8   2     4496.75     4518.85    165.57 o 
   0  -8   2     1226.88     1283.41     50.79 o 
   1  -8   2     1564.69     1629.35     50.71 o 
   2  -8   2       19.15       14.04     17.77 o 
   3  -8   2     4403.95     4637.81     82.62 o 
   4  -8   2     2170.09     2228.14     64.27 o 
   5  -8   2      219.91      162.50     60.18 o 
   6  -8   2      659.26      631.79     67.03 o 
  -4  -7   2     1493.58     1450.30     94.06 o 
  -3  -7   2      278.74      269.52     54.41 o 
  -2  -7   2     1729.49     1806.88     63.69 o 
  -1  -7   2       51.16       56.51     18.81 o 
   0  -7   2     4581.85     4642.75    146.50 o 
   1  -7   2      626.21      665.12     30.70 o 
   2  -7   2      617.77      640.22     30.90 o 
   3  -7   2      143.12       32.97     25.22 o 
   4  -7   2     2984.59     3122.33     87.00 o 
   5  -7   2     4161.11     4222.72    153.48 o 
   6  -7   2       12.02        5.64     25.58 o 
   7  -7   2      670.72      692.54     61.10 o 
  -6  -6   2       27.14        9.83     32.34 o 
  -5  -6   2     2507.69     2613.39    102.16 o 
  -4  -6   2     1183.48     1218.20     60.71 o 
  -3  -6   2      791.43      779.71     50.45 o 
  -2  -6   2     1622.80     1658.56     54.98 o 
  -1  -6   2       46.61       51.65     13.79 o 
   0  -6   2     2364.00     2274.46     52.32 o 
   1  -6   2      401.55      411.47     24.02 o 
   2  -6   2     8315.18     8310.96    114.20 o 
   3  -6   2      600.89      606.45     29.26 o 
   4  -6   2      253.68      271.75     31.32 o 
   5  -6   2      764.73      780.49     47.01 o 
   6  -6   2     2995.81     2987.95     91.88 o 
   7  -6   2      731.69      708.56     56.51 o 
  -6  -5   2       21.23       18.21     32.12 o 
  -5  -5   2       47.85       47.28     26.85 o 
  -4  -5   2      909.30      960.19     47.77 o 
  -3  -5   2     1744.91     1763.28     57.96 o 
  -2  -5   2       71.28       62.33     18.37 o 
  -1  -5   2     2057.81     2053.02     39.51 o 
   0  -5   2        1.05       -3.53     10.70 o 
   1  -5   2       23.73       37.00      9.42 o 
   2  -5   2     1149.53     1103.29     72.74 o 
   3  -5   2     1600.12     1521.87     48.80 o 
   4  -5   2     1373.88     1348.23     39.88 o 
   5  -5   2      111.47      100.44     22.28 o 
   6  -5   2      248.86      220.99     41.19 o 
   7  -5   2      918.34      932.71     69.93 o 
   8  -5   2       38.11       36.60     47.23 o 
  -7  -4   2     1263.45     1279.71     63.52 o 
  -6  -4   2      500.56      571.74     56.10 o 
  -5  -4   2       20.30       49.81     22.59 o 
  -4  -4   2        0.56       -2.02     11.44 o 
  -3  -4   2      454.00      452.01     28.17 o 
  -2  -4   2     1255.88     1203.49     36.23 o 
  -1  -4   2       59.46       64.41     10.13 o 
   0  -4   2      294.93      289.24     18.98 o 
   1  -4   2      433.13      447.55     17.21 o 
   2  -4   2       89.30      115.12     12.94 o 
   3  -4   2       28.24       70.11     18.29 o 
   4  -4   2     1597.77     1606.43     42.51 o 
   5  -4   2      755.72      763.99     42.32 o 
   6  -4   2      363.17      326.81     38.55 o 
   7  -4   2      430.42      464.22     58.59 o 
   8  -4   2      298.61      258.75     54.53 o 
  -8  -3   2      214.86      130.60     67.83 o 
  -7  -3   2      207.89      170.36    100.19 o 
  -6  -3   2      216.85      192.71     38.67 o 
  -5  -3   2      346.33      335.81     33.89 o 
  -4  -3   2      689.32      701.99     31.17 o 
  -3  -3   2     2161.55     2181.99     45.03 o 
  -2  -3   2     2515.51     2519.27     62.70 o 
  -1  -3   2      438.48      425.50     14.05 o 
   0  -3   2        3.43        5.28      9.70 o 
   1  -3   2      125.65      131.26     12.63 o 
   2  -3   2      391.00      435.59     17.98 o 
   3  -3   2      697.10      714.52     22.57 o 
   4  -3   2     2765.16     2723.00    119.64 o 
   5  -3   2     1158.39     1150.68     43.72 o 
   6  -3   2       91.39       64.33     30.05 o 
   7  -3   2      315.03      306.52     57.44 o 
   8  -3   2      861.41      901.07     70.83 o 
  -8  -2   2       23.37        5.24     26.53 o 
  -7  -2   2      265.10      269.33     92.33 o 
  -6  -2   2      678.82      679.27     74.71 o 
  -5  -2   2      718.18      620.23     78.03 o 
  -4  -2   2     1450.20     1460.39     40.03 o 
  -3  -2   2     1763.01     1809.34     36.86 o 
  -2  -2   2     2703.22     2658.91     41.48 o 
  -1  -2   2     1757.25     1608.72     22.25 o 
   0  -2   2       63.56       -0.19      7.14 o 
   1  -2   2      406.45      541.31     39.04 o 
   2  -2   2       82.66      100.82     10.51 o 
   3  -2   2      323.79      325.66     18.03 o 
   4  -2   2     1166.21     1100.18     55.50 o 
   5  -2   2     3726.83     3733.45    151.45 o 
   6  -2   2      200.35      193.79     38.19 o 
   7  -2   2      154.88       59.96     49.00 o 
   8  -2   2       64.14        0.20     17.83 o 
  -8  -1   2      272.27      224.26    138.44 o 
  -7  -1   2       68.24       63.51     52.09 o 
  -6  -1   2      365.89      427.23     40.52 o 
  -5  -1   2     2395.54     2250.94    150.97 o 
  -4  -1   2     7774.36     8020.28    252.56 o 
  -3  -1   2        5.06        6.72     11.10 o 
  -2  -1   2      343.06      385.71     13.38 o 
  -1  -1   2     5210.79     5081.94     56.25 o 
   0  -1   2     7956.11     8236.13    220.85 o 
   1  -1   2       83.17      304.00    131.70 o 
   2  -1   2     4088.19     4255.62     70.08 o 
   3  -1   2       19.22       17.84     15.03 o 
   4  -1   2     3165.48     3247.00     68.86 o 
   5  -1   2       56.27       69.01     23.59 o 
   6  -1   2     2492.93     2300.22    104.91 o 
   7  -1   2     1559.08     1518.14     78.15 o 
   8  -1   2      116.43        9.96     33.00 o 
  -9   0   2      330.13      213.94    149.73 o 
  -8   0   2      562.86      484.80    283.57 o 
  -7   0   2      810.18      911.07     75.78 o 
  -6   0   2     1000.87      987.16     63.14 o 
  -5   0   2      685.36      702.85     35.29 o 
  -4   0   2     2403.01     2267.52     49.77 o 
  -3   0   2     9398.03     9284.25    189.78 o 
  -2   0   2    13305.05    13998.10    187.19 o 
  -1   0   2       78.30       88.15      4.93 o 
   0   0   2      279.78      251.12     11.24 o 
   1   0   2    18771.23    18780.04    238.49 o 
   2   0   2      550.26      504.33     23.02 o 
   3   0   2     4606.19     4297.51    357.59 o 
   4   0   2      360.21      440.63     88.68 o 
   5   0   2     3136.36     3183.41     98.29 o 
   6   0   2      298.51      320.32     56.23 o 
   7   0   2     3484.63     3543.74    236.99 o 
   8   0   2     1560.93     1772.35    126.66 o 
  -9   1   2      672.04      613.90    377.87 o 
  -8   1   2     1656.19     1654.60     97.75 o 
  -7   1   2      547.02      530.39     51.22 o 
  -6   1   2     5128.39     4886.32    199.90 o 
  -5   1   2       33.18       26.01     16.09 o 
  -4   1   2    11854.63    12286.78    181.22 o 
  -3   1   2     3835.60     3732.12    113.76 o 
  -2   1   2    95315.63   115377.69   1627.27 o 
   0   1   2    16353.21    16400.19    205.28 o 
   1   1   2     1183.48     1358.65     46.25 o 
   2   1   2    10317.07     9643.76    154.04 o 
   3   1   2     7006.97     6951.44    184.42 o 
   4   1   2     2262.24     2268.16     79.05 o 
   5   1   2     2955.38     2739.39    145.18 o 
   6   1   2      662.78      935.80     91.73 o 
   7   1   2     1244.01     1200.36     82.23 o 
   8   1   2      355.11      177.58    190.89 o 
  -9   2   2     1163.15     1207.96     95.94 o 
  -8   2   2       63.93       84.66     56.11 o 
  -7   2   2     3228.48     3385.04    116.08 o 
  -6   2   2       81.88       52.70     29.87 o 
  -5   2   2     4854.39     5058.74    113.51 o 
  -4   2   2      319.13      296.55     20.99 o 
  -3   2   2     1656.99     1570.12     38.52 o 
  -2   2   2        8.93       19.02     11.80 o 
  -1   2   2    11718.20    11743.96    216.60 o 
   0   2   2    22577.99    22127.73    448.67 o 
   1   2   2     1414.38     1606.05     40.15 o 
   2   2   2     4897.66     5051.13    101.69 o 
   3   2   2     4288.26     4181.54     98.41 o 
   4   2   2     7370.16     7105.32    211.87 o 
   5   2   2       18.52       50.43     40.37 o 
   6   2   2     1191.29     1246.67     93.35 o 
   7   2   2        0.45      -11.56     35.80 o 
  -9   3   2      366.14      356.23     69.44 o 
  -8   3   2      782.56      912.21    102.65 o 
  -7   3   2       56.63       37.21     43.90 o 
  -6   3   2     4127.05     4222.13     97.07 o 
  -5   3   2     2276.32     2257.65     58.15 o 
  -4   3   2     2610.13     2545.28     85.06 o 
  -3   3   2     5871.70     5958.88    138.35 o 
  -2   3   2      812.85      793.37     49.26 o 
  -1   3   2      577.26      562.52     16.37 o 
   0   3   2     9234.54     9462.23    108.64 o 
   1   3   2     9961.31     9349.84    114.96 o 
   2   3   2      636.99      520.49     24.42 o 
   3   3   2      319.84      345.53     57.49 o 
   4   3   2      233.29      252.49     64.58 o 
   5   3   2     2717.01     2848.90    143.71 o 
   6   3   2      372.47      436.31     99.70 o 
   7   3   2      448.00      432.71     71.35 o 
  -9   4   2     1801.95     1871.95    128.20 o 
  -8   4   2     1292.06     1520.53    117.64 o 
  -7   4   2       64.46       58.87     30.90 o 
  -6   4   2      371.86      410.31    111.02 o 
  -5   4   2      728.08      782.00     40.42 o 
  -4   4   2     1625.18     1649.14     63.72 o 
  -3   4   2      592.72      565.13     37.43 o 
  -2   4   2     4696.84     4611.27     72.22 o 
  -1   4   2     1040.54     1143.33     34.60 o 
   0   4   2       58.84       59.48     13.26 o 
   1   4   2      526.84      447.43     23.22 o 
   2   4   2     4190.08     4133.43     73.93 o 
   3   4   2     1118.92      995.87     41.83 o 
   4   4   2       87.83      111.59     28.98 o 
   5   4   2        0.11        0.55     22.40 o 
   6   4   2      676.60      751.37     94.01 o 
  -8   5   2     1328.97     1628.07    129.72 o 
  -7   5   2     1306.86     1421.50     81.68 o 
  -6   5   2       44.90       33.24     31.77 o 
  -5   5   2      398.85      444.66     48.87 o 
  -4   5   2      258.94      287.83     40.71 o 
  -3   5   2     1635.68     1558.38    105.82 o 
  -2   5   2        0.31       -4.84      8.52 o 
  -1   5   2     1951.66     1972.04     42.23 o 
   0   5   2      701.14      733.76     37.57 o 
   1   5   2      137.03      136.88     22.45 o 
   2   5   2        4.20        3.55     13.56 o 
   3   5   2     2195.69     2008.02     82.13 o 
   4   5   2     1737.82     1682.92    102.11 o 
   5   5   2       49.39        9.42     25.34 o 
   6   5   2       17.32       -7.67     27.16 o 
  -8   6   2       91.91       63.35     43.36 o 
  -7   6   2       95.13      128.31     51.93 o 
  -6   6   2      964.47     1073.97     76.89 o 
  -5   6   2      562.43      671.40     58.78 o 
  -4   6   2        8.44        7.08     13.55 o 
  -3   6   2      210.79      176.37     21.75 o 
  -2   6   2      243.65      268.97     20.56 o 
  -1   6   2       20.74       33.33     17.84 o 
   0   6   2      295.04      363.28     56.57 o 
   1   6   2       69.92       76.41     28.28 o 
   2   6   2      151.83      198.54     33.77 o 
   3   6   2     1358.47     1261.42     69.99 o 
   4   6   2      794.83      785.61     73.22 o 
   5   6   2      263.66      218.80    113.16 o 
  -7   7   2       83.95       69.16     50.00 o 
  -6   7   2      976.95      946.00     80.57 o 
  -5   7   2      176.00      125.15     34.61 o 
  -4   7   2       39.53       28.98     24.88 o 
  -3   7   2      430.36      463.03     34.92 o 
  -2   7   2       48.75       37.31     21.36 o 
  -1   7   2        9.04       -9.88     31.21 o 
   0   7   2       43.10       44.05     36.62 o 
   1   7   2       12.84       -1.19     18.13 o 
   2   7   2       76.03       35.25     34.60 o 
   3   7   2      325.13      327.36     50.80 o 
   4   7   2      279.27      191.63     59.47 o 
  -6   8   2      681.72      774.80     53.34 o 
  -5   8   2       22.86        5.99     18.33 o 
  -4   8   2       19.73       12.02     19.66 o 
  -3   8   2      107.87       15.89     27.42 o 
  -2   8   2      355.77      365.59     31.55 o 
  -1   8   2     1163.95     1174.77    144.84 o 
   0   8   2        0.11       14.69     68.34 o 
   1   8   2      603.08      664.03     60.04 o 
   2   8   2       11.07       -0.44     19.09 o 
  -4   9   2     2625.39     2746.62     98.24 o 
  -3   9   2      242.51      154.71    189.79 o 
  -2   9   2      202.50      160.59     44.07 o 
  -1   9   2      343.21      249.38     51.70 o 
   0   9   2     1198.89     1174.23    184.14 o 
  -2  -9   3      592.00      211.64     90.30 o 
  -1  -9   3      236.14      131.22     73.47 o 
   0  -9   3      395.48      417.40     64.54 o 
   1  -9   3      726.31      757.95     48.86 o 
   2  -9   3       19.91       12.48     19.10 o 
   3  -9   3        6.32       -6.22     17.24 o 
   4  -9   3      407.34      372.33     61.70 o 
  -3  -8   3       76.25       40.68     34.26 o 
  -2  -8   3       23.03       13.55     31.49 o 
  -1  -8   3      179.91      145.02     36.16 o 
   0  -8   3       80.98       53.15     22.07 o 
   1  -8   3       31.36       29.20     16.29 o 
   2  -8   3       72.64       67.82     22.24 o 
   3  -8   3        1.88       -3.22     14.97 o 
   4  -8   3      292.01      275.06     75.35 o 
   5  -8   3      455.56      373.73     75.17 o 
   6  -8   3       44.27       99.14     65.44 o 
  -5  -7   3      390.07      328.36     49.83 o 
  -4  -7   3      770.94      856.35     81.43 o 
  -3  -7   3      258.64      273.47     50.68 o 
  -2  -7   3      853.04      935.57     44.46 o 
  -1  -7   3      771.10      828.55     45.25 o 
   0  -7   3       41.60       29.08     24.94 o 
   1  -7   3       84.52       82.27     20.52 o 
   2  -7   3       12.42        8.03     13.00 o 
   3  -7   3       38.07       23.79     18.47 o 
   4  -7   3      186.97      124.71     72.87 o 
   5  -7   3      715.76      838.97     82.82 o 
   6  -7   3      681.56      592.17     95.97 o 
   7  -7   3      148.66       38.51     49.45 o 
  -6  -6   3        6.28       -9.39     23.40 o 
  -5  -6   3      496.36      483.33     52.34 o 
  -4  -6   3     1195.76     1286.49     75.25 o 
  -3  -6   3     1087.59     1102.42     68.07 o 
  -2  -6   3      710.43      721.42     39.17 o 
  -1  -6   3       13.30       16.58     10.09 o 
   0  -6   3      559.13      559.54     32.62 o 
   1  -6   3      574.00      569.89     18.68 o 
   2  -6   3      435.80      453.25     17.04 o 
   3  -6   3      622.31      687.22     64.99 o 
   4  -6   3      120.30      151.69     41.21 o 
   5  -6   3      228.38      231.47     29.08 o 
   6  -6   3      981.58      989.57     76.34 o 
   7  -6   3      945.31     1001.24     97.61 o 
  -6  -5   3        3.89       13.79     30.44 o 
  -5  -5   3      334.70      284.09     36.68 o 
  -4  -5   3        6.68       -0.73     14.91 o 
  -3  -5   3     5673.25     5670.30    102.48 o 
  -2  -5   3     3819.83     3782.02     61.51 o 
  -1  -5   3     1010.70     1051.19     31.41 o 
   0  -5   3        6.66       10.51     13.12 o 
   1  -5   3     4870.58     4882.02    117.46 o 
   2  -5   3     2056.56     2096.90     89.33 o 
   3  -5   3      551.93      567.50     31.72 o 
   4  -5   3     1162.83     1162.76     36.72 o 
   5  -5   3      438.66      485.04     39.85 o 
   6  -5   3      886.64      907.77     75.10 o 
   7  -5   3      200.72      167.18     50.19 o 
   8  -5   3     2164.76     2253.47    144.66 o 
  -7  -4   3       93.90       82.88     50.70 o 
  -6  -4   3     1354.36     1473.21    119.76 o 
  -5  -4   3      654.85      740.04     41.24 o 
  -4  -4   3     1417.09     1414.10     50.45 o 
  -3  -4   3        9.30        9.53     14.82 o 
  -2  -4   3    10400.86    10321.00    136.17 o 
  -1  -4   3    10960.53    11025.00    112.34 o 
   0  -4   3      196.22      200.13     12.52 o 
   1  -4   3     3126.09     3342.33     81.90 o 
   2  -4   3     1614.70     1473.31     69.01 o 
   3  -4   3     9214.25     9627.78    143.58 o 
   4  -4   3       10.58        4.90     13.00 o 
   5  -4   3     3687.51     3846.66    203.85 o 
   6  -4   3       26.17       25.31     29.88 o 
   7  -4   3     1052.84     1052.24     76.79 o 
   8  -4   3      143.81       91.72     88.08 o 
  -8  -3   3       89.00       83.28     43.88 o 
  -7  -3   3     1810.99     1864.16     78.32 o 
  -6  -3   3      582.03      605.10     48.05 o 
  -5  -3   3     3785.74     3843.52    112.51 o 
  -4  -3   3     3993.41     3950.22     81.04 o 
  -3  -3   3      672.99      681.30     25.90 o 
  -2  -3   3      837.80      901.84     23.08 o 
  -1  -3   3    14536.73    14922.85    134.29 o 
   0  -3   3    21009.93    21260.12    210.02 o 
   1  -3   3     1574.64     1888.49     25.47 o 
   2  -3   3     5899.27     6101.39    306.14 o 
   3  -3   3     1540.95     1602.37     38.80 o 
   4  -3   3     9081.48     8925.60    141.43 o 
   5  -3   3      169.21      143.70     29.28 o 
   6  -3   3     3340.08     3347.10     90.60 o 
   7  -3   3      551.82      453.25    275.60 o 
   8  -3   3      996.55     1069.30     82.80 o 
  -8  -2   3      647.67      586.88    160.24 o 
  -7  -2   3      833.45      834.84     49.53 o 
  -6  -2   3     1744.50     1701.35     63.88 o 
  -5  -2   3     3946.63     3741.20     77.35 o 
  -4  -2   3     1651.27     1710.25     42.22 o 
  -3  -2   3    12890.73    12817.41    148.18 o 
  -2  -2   3       48.67       52.03     14.14 o 
  -1  -2   3     9345.91     9921.37    112.42 o 
   0  -2   3      252.16      164.64     20.50 o 
   1  -2   3    25081.11    27225.17    457.98 o 
   2  -2   3     7395.19     7334.03    160.71 o 
   3  -2   3      761.27      671.54     40.86 o 
   4  -2   3       88.05      101.33     18.92 o 
   5  -2   3     3330.88     3108.86     84.23 o 
   6  -2   3     1957.63     1891.37     83.72 o 
   7  -2   3      523.02      413.72    245.78 o 
   8  -2   3      817.13      803.89     73.75 o 
  -8  -1   3     2950.76     3079.43    139.79 o 
  -7  -1   3       35.25       29.49     30.61 o 
  -6  -1   3     1399.74     1452.61     63.17 o 
  -5  -1   3      118.65       98.13     22.20 o 
  -4  -1   3     5239.54     5123.90    181.52 o 
  -3  -1   3       53.61       59.20     11.19 o 
  -2  -1   3    10934.80    11003.00    110.14 o 
  -1  -1   3     4290.27     4268.79     36.23 o 
   0  -1   3      478.89      511.27     12.13 o 
   1  -1   3      208.02      239.27     13.69 o 
   2  -1   3    11464.86    11593.88    158.93 o 
   3  -1   3    18711.74    18751.46    385.05 o 
   4  -1   3       18.95       32.54     21.50 o 
   5  -1   3     1534.98     1605.39    117.30 o 
   6  -1   3      508.03      565.91    109.71 o 
   7  -1   3     1066.43     1123.11     70.02 o 
   8  -1   3       22.19       15.76     39.76 o 
  -9   0   3       77.11       17.39     50.79 o 
  -8   0   3      347.42      203.83    176.33 o 
  -7   0   3     3106.27     3072.11    130.16 o 
  -6   0   3     1188.75     1309.82     53.65 o 
  -5   0   3     1574.67     1582.85     66.89 o 
  -4   0   3     1379.20     1410.84     41.14 o 
  -3   0   3     1212.80     1130.79     65.49 o 
  -2   0   3     1365.87     1361.32     20.08 o 
  -1   0   3     2446.38     2356.84     26.26 o 
   0   0   3     8407.38     7961.42    101.18 o 
   1   0   3      127.68      316.69     55.86 o 
   2   0   3       16.32       25.12     13.35 o 
   3   0   3     4184.04     4130.88     84.63 o 
   4   0   3     3502.85     3453.88     83.44 o 
   5   0   3      691.85      773.73     50.83 o 
   6   0   3       73.49      127.52     50.62 o 
   7   0   3      142.19      113.51     57.02 o 
   8   0   3      359.46       -2.08     29.16 o 
  -9   1   3      285.63      138.22    128.22 o 
  -8   1   3       72.69       47.20     49.81 o 
  -7   1   3       60.61       73.96     37.97 o 
  -6   1   3     2454.97     2318.62     67.06 o 
  -5   1   3      639.84      630.72     33.65 o 
  -4   1   3       87.30      103.82     24.68 o 
  -3   1   3       16.28       20.78     11.47 o 
  -2   1   3      954.21     1013.66     50.25 o 
  -1   1   3     1503.02     1522.93     41.20 o 
   0   1   3      841.01      898.22     27.52 o 
   1   1   3     1467.75     1289.56     39.35 o 
   2   1   3      297.45      270.22     24.57 o 
   3   1   3       37.56       39.58     21.30 o 
   4   1   3     2061.04     2094.85     72.98 o 
   5   1   3     5848.79     6017.63    159.00 o 
   6   1   3      158.05      156.93     45.56 o 
   7   1   3      503.61      455.22     72.51 o 
  -9   2   3      877.67      913.13    106.85 o 
  -8   2   3      537.77      414.59    323.88 o 
  -7   2   3       76.35       72.22     31.17 o 
  -6   2   3      126.45      137.56     27.96 o 
  -5   2   3      988.69      894.04     37.82 o 
  -4   2   3     4639.34     4702.92     87.76 o 
  -3   2   3      600.44      559.87     24.23 o 
  -2   2   3      108.42      164.15     20.74 o 
  -1   2   3      152.89      153.52     18.70 o 
   0   2   3        0.44       12.96     12.27 o 
   1   2   3      291.68      271.21     27.03 o 
   2   2   3     1193.29     1237.46     53.09 o 
   3   2   3     1083.67     1103.08     51.26 o 
   4   2   3     2402.57     2247.07     81.35 o 
   5   2   3     1847.04     1927.10    166.52 o 
   6   2   3        5.21      -10.99     37.14 o 
   7   2   3        6.89      -15.29     49.36 o 
  -9   3   3      523.64      422.10     80.08 o 
  -8   3   3      261.96      296.97     63.02 o 
  -7   3   3      310.19      257.81     62.73 o 
  -6   3   3      316.81      342.97     40.58 o 
  -5   3   3     1011.56     1026.67     49.41 o 
  -4   3   3     1839.53     1878.28     56.78 o 
  -3   3   3        4.42       17.45     16.59 o 
  -2   3   3       49.07       47.72     10.10 o 
  -1   3   3      834.89      795.43     36.63 o 
   0   3   3      127.37      133.57     11.65 o 
   1   3   3      326.15      307.69     21.18 o 
   2   3   3      950.40      931.94     46.30 o 
   3   3   3      156.86      152.88     42.02 o 
   4   3   3       86.31       92.16     44.95 o 
   5   3   3      334.62      386.74     62.14 o 
   6   3   3      650.41      811.44     99.51 o 
   7   3   3      347.00      427.57     97.27 o 
  -9   4   3       99.26       85.18     61.43 o 
  -8   4   3      291.65      333.15     65.60 o 
  -7   4   3      266.86      253.51     43.09 o 
  -6   4   3        7.76       -3.12     21.74 o 
  -5   4   3      365.02      384.54     40.25 o 
  -4   4   3     1921.39     2090.92     78.56 o 
  -3   4   3     1017.82      922.47     48.79 o 
  -2   4   3      194.68      203.53     11.88 o 
  -1   4   3      349.50      368.78     36.24 o 
   0   4   3     1796.25     1742.98     38.59 o 
   1   4   3      878.31      877.26     28.24 o 
   2   4   3      691.24      645.13     39.03 o 
   3   4   3     1382.89     1348.71     64.53 o 
   4   4   3       12.53        7.99     20.91 o 
   5   4   3      132.02       81.05     51.38 o 
   6   4   3      811.25      823.09     62.39 o 
  -8   5   3       11.55       20.90     35.24 o 
  -7   5   3     1419.59     1491.24     89.58 o 
  -6   5   3     1319.14     1200.79    115.35 o 
  -5   5   3      139.48      163.36     40.30 o 
  -4   5   3        2.31        0.04     12.37 o 
  -3   5   3     5756.43     5867.12     97.77 o 
  -2   5   3     6971.04     7120.27     91.35 o 
  -1   5   3        5.36       10.28     34.72 o 
   0   5   3     1459.26     1519.36     37.55 o 
   1   5   3      619.81      674.77     34.36 o 
   2   5   3     2937.26     2911.33     67.88 o 
   3   5   3      116.08       87.29     37.66 o 
   4   5   3     2866.23     2738.48    223.57 o 
   5   5   3      384.93      212.05    159.70 o 
  -8   6   3      903.10      948.36    155.71 o 
  -7   6   3      619.88      647.22     77.29 o 
  -6   6   3     2286.26     2269.37    152.24 o 
  -5   6   3     4246.52     4184.19    140.88 o 
  -4   6   3        3.94       12.87     16.71 o 
  -3   6   3      941.33      964.50     35.69 o 
  -2   6   3     1798.25     1760.49     39.15 o 
  -1   6   3     7240.51     7159.73    209.80 o 
   0   6   3        2.19       10.02     17.08 o 
   1   6   3     2545.59     2479.25     65.49 o 
   2   6   3      144.39      119.10     34.95 o 
   3   6   3     2567.94     2657.36    103.00 o 
   4   6   3      128.38      109.93     37.17 o 
  -7   7   3      506.77      553.41     80.72 o 
  -6   7   3     1938.10     2002.63     98.89 o 
  -5   7   3      405.61      356.01    110.41 o 
  -4   7   3     6843.62     7005.37    112.51 o 
  -3   7   3      585.45      543.97     29.93 o 
  -2   7   3     1480.79     1513.09    116.51 o 
  -1   7   3       15.50       36.51     66.06 o 
   0   7   3     3459.40     3677.12    127.17 o 
   1   7   3     2232.39     2200.75     66.89 o 
   2   7   3      283.33      139.86     90.51 o 
   3   7   3      354.10      313.24     65.56 o 
  -6   8   3      104.07       42.26     36.78 o 
  -5   8   3     1124.44     1204.01     67.31 o 
  -4   8   3      427.76      527.34     49.61 o 
  -3   8   3     3861.68     3376.24    224.35 o 
  -2   8   3     1276.66     1248.02    105.91 o 
  -1   8   3      337.42      317.44     76.98 o 
   0   8   3       42.02       26.65     80.48 o 
   1   8   3     2248.76     2100.40     99.70 o 
   2   8   3      717.99      605.40    176.23 o 
  -4   9   3      164.75      156.01     66.81 o 
  -3   9   3       82.17       51.51     59.80 o 
  -2   9   3     1509.17     1594.38     87.47 o 
  -1   9   3     1593.61     1564.63    197.95 o 
  -2  -9   4      308.65      413.03     96.92 o 
  -1  -9   4     2334.95     2270.38    111.90 o 
   0  -9   4      340.60      348.71     56.24 o 
   1  -9   4      295.46      298.53     55.76 o 
   2  -9   4       44.63        5.77     30.75 o 
   3  -9   4     1649.84     1574.35    177.88 o 
   4  -9   4      272.22      110.06     34.32 o 
  -3  -8   4        4.29       10.95     25.42 o 
  -2  -8   4      498.14      486.85     48.89 o 
  -1  -8   4      437.53      405.03     36.72 o 
   0  -8   4     5159.79     5443.41     94.65 o 
   1  -8   4     1292.22     1304.40     41.18 o 
   2  -8   4      799.15      854.25     41.78 o 
   3  -8   4       20.95       19.19     19.82 o 
   4  -8   4     1980.87     1985.75     61.88 o 
   5  -8   4      583.24      541.23     52.86 o 
   6  -8   4      984.97     1068.41    123.40 o 
  -5  -7   4      738.21      686.72     65.93 o 
  -4  -7   4        6.89       -7.05     25.01 o 
  -3  -7   4     4172.37     4232.42     94.28 o 
  -2  -7   4     1562.46     1518.20     52.54 o 
  -1  -7   4     2203.01     2166.01     55.72 o 
   0  -7   4      249.34      245.92     43.09 o 
   1  -7   4     4776.28     4746.12    116.92 o 
   2  -7   4     4742.41     4890.35    134.64 o 
   3  -7   4       24.62       39.27     18.34 o 
   4  -7   4     1205.07     1283.09     60.10 o 
   5  -7   4      452.04      470.14     53.21 o 
   6  -7   4     1386.86     1405.05     93.13 o 
   7  -7   4      111.53       48.84     55.37 o 
  -6  -6   4      771.15      757.95     52.98 o 
  -5  -6   4      122.76      109.30     36.46 o 
  -4  -6   4     1996.08     2005.64     68.18 o 
  -3  -6   4       69.42       55.27     20.46 o 
  -2  -6   4     3005.95     3140.22     52.04 o 
  -1  -6   4     1465.98     1495.85     43.75 o 
   0  -6   4      433.98      487.34     32.31 o 
   1  -6   4      870.38      875.18     41.07 o 
   2  -6   4     4562.77     4734.29    114.64 o 
   3  -6   4    10072.84    10220.54    176.88 o 
   4  -6   4      153.52      146.09     26.47 o 
   5  -6   4     1033.23     1018.81     65.84 o 
   6  -6   4        3.00        7.95     25.60 o 
   7  -6   4      941.33      890.52     77.24 o 
  -7  -5   4     2055.07     2116.04     99.76 o 
  -6  -5   4     1924.76     1949.27     94.46 o 
  -5  -5   4      320.28      339.82     39.20 o 
  -4  -5   4     2104.22     2108.96     53.10 o 
  -3  -5   4      101.16       97.79     19.01 o 
  -2  -5   4     4693.47     4629.48     69.79 o 
  -1  -5   4      386.14      410.00     19.99 o 
   0  -5   4    12363.84    12447.40    170.27 o 
   1  -5   4     1139.68     1080.75     40.73 o 
   2  -5   4      714.14      706.75     26.99 o 
   3  -5   4      587.36      582.51     44.77 o 
   4  -5   4     7150.91     7101.69    117.84 o 
   5  -5   4     2486.14     2499.83     94.60 o 
   6  -5   4     1421.81     1476.49     73.36 o 
   7  -5   4      798.09      508.80    345.89 o 
  -7  -4   4      201.81       83.45     38.40 o 
  -6  -4   4      771.74      825.13     54.21 o 
  -5  -4   4     2807.03     2855.44     72.96 o 
  -4  -4   4        0.42        7.71     15.59 o 
  -3  -4   4     2585.54     2615.30     59.66 o 
  -2  -4   4        0.25        4.61      7.95 o 
  -1  -4   4     1191.95     1204.91     20.24 o 
   0  -4   4       13.35        8.51      6.92 o 
   1  -4   4     2849.47     2740.70    151.38 o 
   2  -4   4     3342.08     3314.53     49.63 o 
   3  -4   4       37.42       31.01     12.29 o 
   4  -4   4       62.97       66.70     26.32 o 
   5  -4   4     2630.92     2622.70     75.02 o 
   6  -4   4      873.01      923.83     57.82 o 
   7  -4   4       10.28       19.32     43.45 o 
   8  -4   4       81.63       47.19     42.10 o 
  -8  -3   4      542.80      521.11    150.38 o 
  -7  -3   4       46.67       54.56     36.62 o 
  -6  -3   4       81.89       88.07     25.78 o 
  -5  -3   4      417.68      459.38     33.69 o 
  -4  -3   4     3288.53     3119.16     74.17 o 
  -3  -3   4     1078.91     1063.66     29.08 o 
  -2  -3   4      223.39      211.25     10.06 o 
  -1  -3   4      302.27      326.94      9.09 o 
   0  -3   4     1293.80     1363.37     68.37 o 
   1  -3   4       95.34      111.57      7.82 o 
   2  -3   4     2862.06     2931.58     47.12 o 
   3  -3   4     2158.55     2170.21     49.07 o 
   4  -3   4      623.38      569.51     29.73 o 
   5  -3   4      452.08      446.69     39.47 o 
   6  -3   4     1112.48     1145.48    113.06 o 
   7  -3   4      487.21      388.58    233.57 o 
   8  -3   4        0.56       13.16     33.17 o 
  -8  -2   4      142.19      124.75     52.37 o 
  -7  -2   4      630.61      589.65    175.11 o 
  -6  -2   4      611.79      664.56     42.24 o 
  -5  -2   4      783.17      769.08     34.39 o 
  -4  -2   4     1798.91     1788.29     46.89 o 
  -3  -2   4     1662.34     1599.91     33.47 o 
  -2  -2   4      213.81      191.81      9.14 o 
  -1  -2   4       24.15       36.42      9.23 o 
   0  -2   4       91.63       66.74     17.59 o 
   1  -2   4       43.81       40.91     11.15 o 
   2  -2   4     1533.18     1461.68     33.90 o 
   3  -2   4     2538.11     2466.74     62.56 o 
   4  -2   4      537.71      475.92     33.67 o 
   5  -2   4      326.13      354.69     50.49 o 
   6  -2   4      673.23      757.51     57.33 o 
   7  -2   4      301.37      135.64    155.59 o 
   8  -2   4       56.90       55.20     54.07 o 
  -8  -1   4       11.40       16.05     26.40 o 
  -7  -1   4      183.45      175.68     32.13 o 
  -6  -1   4     1296.89     1333.33     50.02 o 
  -5  -1   4     1046.24     1007.66     35.51 o 
  -4  -1   4      839.53      839.84     36.39 o 
  -3  -1   4     1179.68     1128.71     29.16 o 
  -2  -1   4      206.87      203.86     23.32 o 
  -1  -1   4        6.74        3.26      4.16 o 
   0  -1   4      150.42      120.86     10.16 o 
   1  -1   4      656.73      648.61     27.40 o 
   2  -1   4      193.53      178.34     20.22 o 
   3  -1   4     2020.19     1934.63     98.34 o 
   4  -1   4      223.14      233.03     34.31 o 
   5  -1   4       40.44       35.25     27.11 o 
   6  -1   4       29.51       15.03     25.11 o 
   7  -1   4     1069.75     1161.20     73.27 o 
   8  -1   4      907.70      908.16     81.30 o 
  -9   0   4       28.96       44.99     37.34 o 
  -8   0   4      463.99      202.67    196.48 o 
  -7   0   4      492.33      544.00     63.65 o 
  -6   0   4     2721.21     2685.33     74.58 o 
  -5   0   4       72.73       77.79     19.23 o 
  -4   0   4      117.85      147.45     16.82 o 
  -3   0   4     2760.70     2708.02     38.16 o 
  -2   0   4     5976.68     6144.72    131.81 o 
  -1   0   4     2497.37     2468.40     27.66 o 
   0   0   4      977.08      988.39     29.56 o 
   1   0   4      102.29      325.85    185.68 o 
   2   0   4     3419.00     3186.07     73.84 o 
   3   0   4      422.42      462.65     32.86 o 
   4   0   4     2108.10     2108.06     68.49 o 
   5   0   4     2246.63     2285.76     88.19 o 
   6   0   4       30.03       10.75     32.95 o 
   7   0   4       16.79       33.47     44.11 o 
   8   0   4      957.33     1017.72    581.23 o 
  -9   1   4      175.72       72.94     83.14 o 
  -8   1   4      212.79      130.75    116.78 o 
  -7   1   4      366.57      426.80     52.95 o 
  -6   1   4      169.65      166.52     40.18 o 
  -5   1   4     5759.31     5702.45    108.72 o 
  -4   1   4     8269.80     8513.81    135.04 o 
  -3   1   4      172.04      200.67     15.79 o 
  -2   1   4      443.33      373.57     10.28 o 
  -1   1   4    12786.38    13281.71    217.70 o 
   0   1   4     1244.23     1173.41     41.92 o 
   1   1   4     2588.26     2683.77     85.54 o 
   2   1   4      692.62      715.72     50.83 o 
   3   1   4     3277.85     3130.54     80.86 o 
   4   1   4     1218.37     1254.07     61.39 o 
   5   1   4     2699.11     2825.40    114.66 o 
   6   1   4     2418.77     2642.67    136.63 o 
   7   1   4        2.35        5.84     33.39 o 
  -9   2   4       36.65       17.95     39.98 o 
  -8   2   4     2093.51     2031.49    102.32 o 
  -7   2   4       11.28       11.75     27.49 o 
  -6   2   4     6038.96     6174.32    124.97 o 
  -5   2   4      566.23      551.15     48.43 o 
  -4   2   4    25085.80    24996.20    643.50 o 
  -3   2   4     4006.94     3874.61    111.07 o 
  -2   2   4     3515.01     3817.46     44.96 o 
  -1   2   4     1656.69     1879.52     55.37 o 
   0   2   4     7460.27     7032.78    110.38 o 
   1   2   4    10157.44     9577.54    154.41 o 
   2   2   4      797.37      862.77     50.71 o 
   3   2   4     2147.34     2087.33     72.18 o 
   4   2   4     1218.28     1365.76     81.18 o 
   5   2   4     2430.15     2475.46    188.22 o 
   6   2   4      167.13      207.79     79.24 o 
   7   2   4     2376.26     2649.08    151.76 o 
  -9   3   4     1585.44     1726.28    142.07 o 
  -8   3   4      315.02      351.22     67.13 o 
  -7   3   4     1353.09     1575.47     68.71 o 
  -6   3   4      269.11      316.37     58.00 o 
  -5   3   4     1583.21     1588.29     74.33 o 
  -4   3   4      762.87      779.94     49.90 o 
  -3   3   4     7275.83     6979.75    158.87 o 
  -2   3   4    17250.34    17968.16    362.52 o 
  -1   3   4      510.06      591.72     39.15 o 
   0   3   4     3952.69     4058.84     55.00 o 
   1   3   4     4557.27     4316.63    188.62 o 
   2   3   4    11701.56    11618.33    221.80 o 
   3   3   4      663.23      644.02     63.67 o 
   4   3   4     1761.28     1752.11     86.73 o 
   5   3   4       47.20       53.06     53.73 o 
   6   3   4     1162.64     1335.81    133.75 o 
  -9   4   4       78.00       74.04     50.30 o 
  -8   4   4     1934.53     2104.98    112.13 o 
  -7   4   4     1972.17     2005.01    113.15 o 
  -6   4   4      746.20      798.61     62.43 o 
  -5   4   4     3445.34     3549.07    118.94 o 
  -4   4   4      267.06      307.50     40.39 o 
  -3   4   4     1074.47     1021.01     27.26 o 
  -2   4   4     3423.40     3433.93    119.08 o 
  -1   4   4     8869.81     8067.95    194.71 o 
   0   4   4     1509.27     1482.91     36.88 o 
   1   4   4      743.02      763.48     34.69 o 
   2   4   4       14.91       -1.49     10.61 o 
   3   4   4     3798.73     4273.46    225.78 o 
   4   4   4     1091.93     1075.88    108.40 o 
   5   4   4      374.11      260.13     97.04 o 
   6   4   4      309.44      122.53     98.38 o 
  -8   5   4      410.03      409.82     96.61 o 
  -7   5   4      365.60      403.70     65.77 o 
  -6   5   4     1966.85     2082.13    103.00 o 
  -5   5   4       25.48       24.73     46.51 o 
  -4   5   4     2667.96     2720.89     67.51 o 
  -3   5   4      347.57      364.00     17.32 o 
  -2   5   4     1067.51     1082.15     64.96 o 
  -1   5   4        8.91        1.57     31.32 o 
   0   5   4     4436.26     4622.31     80.24 o 
   1   5   4     2073.99     1900.35     48.81 o 
   2   5   4      126.35      151.10     32.59 o 
   3   5   4       55.22       56.20     33.43 o 
   4   5   4     1426.56     1455.00     74.20 o 
   5   5   4     1122.14     1098.89     88.17 o 
  -8   6   4        4.54       59.65     56.20 o 
  -7   6   4      252.33      234.79     99.69 o 
  -6   6   4      111.32      128.94     50.59 o 
  -5   6   4     2115.72     2149.61     64.29 o 
  -4   6   4      321.43      272.49     37.33 o 
  -3   6   4     1160.64     1156.74     53.24 o 
  -2   6   4      692.86      740.42     98.26 o 
  -1   6   4      390.15      378.09     65.08 o 
   0   6   4       68.04       72.39     28.21 o 
   1   6   4     2707.09     2610.44     71.65 o 
   2   6   4     2600.51     2592.49     90.68 o 
   3   6   4      104.94       84.61     35.77 o 
   4   6   4        3.65        2.37     23.04 o 
  -7   7   4      383.20      332.06     75.40 o 
  -6   7   4       33.38        3.50     21.67 o 
  -5   7   4       76.56       39.11     23.70 o 
  -4   7   4      549.80      587.70     23.09 o 
  -3   7   4       80.94      103.43     39.63 o 
  -2   7   4      253.26      253.74     50.35 o 
  -1   7   4      146.34      175.26     64.44 o 
   0   7   4       16.79       12.69     29.19 o 
   1   7   4      356.05      137.20    115.69 o 
   2   7   4      655.88      568.09    181.88 o 
   3   7   4      741.18      828.62    151.44 o 
  -6   8   4      130.94       29.58     36.58 o 
  -5   8   4      171.18      119.68    106.22 o 
  -4   8   4        5.94       -4.53     23.78 o 
  -3   8   4      104.64       70.95     69.44 o 
  -2   8   4       71.23       56.40     38.25 o 
  -1   8   4        0.17      -31.67     56.00 o 
   0   8   4       31.16       18.90     83.40 o 
   1   8   4       40.93       36.49    102.60 o 
  -3   9   4      671.54      718.17     69.95 o 
  -2   9   4       79.70       73.44     70.42 o 
  -2  -9   5      441.83      507.39    158.50 o 
  -1  -9   5      666.23      791.69    115.29 o 
   0  -9   5      295.18      385.77     93.51 o 
   1  -9   5     2479.63     2468.38    160.85 o 
   2  -9   5     3101.73     3493.68    147.48 o 
   3  -9   5       53.43       43.45     51.31 o 
   4  -9   5      508.35        3.97     42.39 o 
  -3  -8   5      854.13      668.40    163.21 o 
  -2  -8   5      242.27      196.96     35.10 o 
  -1  -8   5     1106.72     1048.39     41.38 o 
   0  -8   5       15.43        8.02     11.21 o 
   1  -8   5      507.64      523.45     24.41 o 
   2  -8   5      427.94      431.97     27.83 o 
   3  -8   5     2000.57     2062.62     53.99 o 
   4  -8   5       64.42       28.12     21.61 o 
   5  -8   5       77.83        2.23     33.14 o 
  -5  -7   5       25.21       11.60     30.45 o 
  -4  -7   5        0.98        2.12     19.55 o 
  -3  -7   5      754.28      667.16    137.93 o 
  -2  -7   5      966.64      873.55     29.94 o 
  -1  -7   5        1.72       -0.14     12.22 o 
   0  -7   5      291.99      293.75     17.94 o 
   1  -7   5        0.62        2.71      7.41 o 
   2  -7   5       30.90       14.96     11.75 o 
   3  -7   5      298.53      332.64     21.79 o 
   4  -7   5      517.34      543.84     40.90 o 
   5  -7   5      616.32      604.34     81.50 o 
   6  -7   5       79.43       34.41     45.20 o 
  -6  -6   5      553.51      549.65     50.16 o 
  -5  -6   5      523.82      529.33     41.70 o 
  -4  -6   5     1170.40     1164.46     51.03 o 
  -3  -6   5      399.21      430.91     35.52 o 
  -2  -6   5       40.83       38.76     14.14 o 
  -1  -6   5       30.54       13.77     11.58 o 
   0  -6   5       11.63       13.23      6.54 o 
   1  -6   5        0.12        9.11      6.74 o 
   2  -6   5      143.08      117.19     27.85 o 
   3  -6   5      309.97      349.90     39.09 o 
   4  -6   5      907.68      882.46     51.29 o 
   5  -6   5      277.27      285.66     36.87 o 
   6  -6   5      130.27       78.76     46.55 o 
   7  -6   5      303.94      140.89    128.80 o 
  -7  -5   5       66.57       81.08     45.41 o 
  -6  -5   5      139.07      149.49     48.52 o 
  -5  -5   5     1280.88     1302.67     85.99 o 
  -4  -5   5     1365.41     1422.07     65.96 o 
  -3  -5   5       27.94       14.78     15.22 o 
  -2  -5   5      259.86      260.17     16.54 o 
  -1  -5   5     1416.47     1393.20     30.15 o 
   0  -5   5       32.05       20.01      3.15 o 
   1  -5   5      135.56      130.64      7.75 o 
   2  -5   5      126.72      141.45     19.42 o 
   3  -5   5      388.23      405.25     20.20 o 
   4  -5   5      486.86      523.08     28.99 o 
   5  -5   5      613.49      663.86     57.90 o 
   6  -5   5        0.89       -3.41     28.04 o 
   7  -5   5      157.37       72.89     82.30 o 
  -7  -4   5      223.29      181.74     38.41 o 
  -6  -4   5       21.06       17.93     19.71 o 
  -5  -4   5     3409.39     3527.20     93.11 o 
  -4  -4   5     2627.80     2633.12     55.47 o 
  -3  -4   5      137.31      113.79     33.75 o 
  -2  -4   5      271.11      232.42     16.55 o 
  -1  -4   5     4361.02     4306.57     51.60 o 
   0  -4   5     3102.68     2831.97    112.09 o 
   1  -4   5        2.01        2.45      5.79 o 
   2  -4   5      786.20      841.44     27.19 o 
   3  -4   5      364.38      367.26     23.28 o 
   4  -4   5     1530.39     1492.03     48.44 o 
   5  -4   5       77.64       76.27     29.09 o 
   6  -4   5     3501.67     3296.06    100.85 o 
   7  -4   5     1046.52     1098.92     82.72 o 
  -8  -3   5      419.57      113.25    104.95 o 
  -7  -3   5      458.06      330.20    127.88 o 
  -6  -3   5      473.38      519.09     42.46 o 
  -5  -3   5       64.20       65.15     22.69 o 
  -4  -3   5     4256.21     4178.70     76.89 o 
  -3  -3   5    10440.43    10676.37    131.63 o 
  -2  -3   5     1088.84     1056.61     17.65 o 
  -1  -3   5     3780.35     4056.67     79.36 o 
   0  -3   5      802.04      752.42     62.60 o 
   1  -3   5    11687.11    11802.66    148.52 o 
   2  -3   5      219.08      215.75     35.07 o 
   3  -3   5     3270.26     3257.09     70.56 o 
   4  -3   5       86.57      102.99     19.82 o 
   5  -3   5     1566.91     1624.12     77.39 o 
   6  -3   5        3.30       16.40     36.16 o 
   7  -3   5     1611.91     1688.90     91.07 o 
   8  -3   5      629.75      804.47    118.43 o 
  -8  -2   5      574.79      584.95     59.86 o 
  -7  -2   5     1085.45     1027.53     59.85 o 
  -6  -2   5     1926.18     1949.63     68.31 o 
  -5  -2   5      431.52      448.14     28.50 o 
  -4  -2   5     1516.45     1531.27     40.55 o 
  -3  -2   5     5799.68     5878.21     95.26 o 
  -2  -2   5    14419.60    14730.25    133.73 o 
  -1  -2   5      377.66      492.79     11.48 o 
   0  -2   5     4005.87     4146.50    117.31 o 
   1  -2   5     1640.71     1553.94     29.07 o 
   2  -2   5    14925.59    14061.83    622.45 o 
   3  -2   5     1895.55     1739.09     57.88 o 
   4  -2   5     3020.61     2862.42     95.10 o 
   5  -2   5      952.31      885.69     47.22 o 
   6  -2   5     1747.19     1723.63     70.58 o 
   7  -2   5      848.27      780.41     63.46 o 
   8  -2   5     1177.93     1156.31    108.25 o 
  -8  -1   5      744.91      804.02     53.12 o 
  -7  -1   5     3248.91     3159.67    103.94 o 
  -6  -1   5       81.02      108.65     22.92 o 
  -5  -1   5     6042.18     5907.31    112.31 o 
  -4  -1   5      142.09      144.35     15.30 o 
  -3  -1   5     5738.54     5692.16     68.73 o 
  -2  -1   5       23.67       15.97      5.16 o 
  -1  -1   5    23370.40    23342.67    204.67 o 
   0  -1   5    11891.73    11427.17    118.60 o 
   1  -1   5       99.46       89.25     15.23 o 
   2  -1   5      104.33       74.59     19.05 o 
   3  -1   5     4976.00     4576.16    176.40 o 
   4  -1   5     4993.71     4992.44    108.88 o 
   5  -1   5      454.25      513.25    103.85 o 
   6  -1   5     1788.05     1685.51    129.06 o 
   7  -1   5       35.13        5.36     27.03 o 
  -9   0   5       77.23       58.43     40.40 o 
  -8   0   5      749.22      656.23     60.73 o 
  -7   0   5       44.52       26.59     23.20 o 
  -6   0   5     3732.92     3760.94     73.54 o 
  -5   0   5      293.75      335.95     25.80 o 
  -4   0   5     6696.85     6650.55     85.78 o 
  -3   0   5     3898.94     3744.83     47.28 o 
  -2   0   5     1673.56     1717.08     27.31 o 
  -1   0   5     3113.54     3295.03     72.54 o 
   0   0   5    12233.79    11798.05    208.24 o 
   1   0   5    31744.56    32006.40    446.01 o 
   2   0   5        8.02       21.65     19.20 o 
   3   0   5     3445.71     3632.10     84.03 o 
   4   0   5      653.74      663.82     69.10 o 
   5   0   5     3106.02     3166.95    100.98 o 
   6   0   5       86.11        0.55     31.53 o 
   7   0   5      946.75      882.56    510.86 o 
  -9   1   5     1731.14     1186.71    916.67 o 
  -8   1   5     1477.38     1554.98     91.98 o 
  -7   1   5      887.86      956.34     85.09 o 
  -6   1   5     1246.55     1235.76     50.97 o 
  -5   1   5     1864.24     1741.37    146.49 o 
  -4   1   5     3874.44     3925.25     55.13 o 
  -3   1   5      767.09      700.29     19.59 o 
  -2   1   5     6162.45     6047.95     96.28 o 
  -1   1   5      253.97      498.15    142.71 o 
   0   1   5      729.63      708.06     30.24 o 
   1   1   5     1793.66     1652.18     59.26 o 
   2   1   5     6707.33     6480.77    122.33 o 
   3   1   5     3606.93     3358.69     89.15 o 
   4   1   5      198.01      245.15     51.62 o 
   5   1   5      257.70      242.19     76.02 o 
   6   1   5     1536.69     1759.69    132.23 o 
   7   1   5      613.75      663.13     96.10 o 
  -9   2   5       10.79      -16.20     48.45 o 
  -8   2   5     1676.48     1644.24     97.63 o 
  -7   2   5      900.08      990.35     66.85 o 
  -6   2   5        4.41        2.79     15.86 o 
  -5   2   5       64.59       84.37     27.01 o 
  -4   2   5     1066.93      971.14     43.03 o 
  -3   2   5     2996.88     3055.29     46.55 o 
  -2   2   5      125.92      113.08     22.69 o 
  -1   2   5     3082.09     3055.16     84.51 o 
   0   2   5      424.10      399.96     35.26 o 
   1   2   5      239.63      309.92     28.93 o 
   2   2   5     2673.11     2576.43     74.66 o 
   3   2   5    10184.83    10666.36    208.66 o 
   4   2   5      367.10      372.12     81.32 o 
   5   2   5      609.87      666.42    104.99 o 
   6   2   5      120.59      138.06     57.38 o 
   7   2   5      479.18      519.47     96.90 o 
  -9   3   5       28.55       48.17     47.19 o 
  -8   3   5       41.90       31.04     54.30 o 
  -7   3   5      621.03      676.29     53.31 o 
  -6   3   5     4006.16     4083.83    114.15 o 
  -5   3   5      217.89      183.17     36.44 o 
  -4   3   5      345.85      358.01     39.46 o 
  -3   3   5      118.71      123.86      8.25 o 
  -2   3   5      478.48      497.27     54.95 o 
  -1   3   5        0.36        0.23     19.02 o 
   0   3   5      971.32      962.54     55.44 o 
   1   3   5      952.69      958.34     59.64 o 
   2   3   5     1227.79     1239.25     67.85 o 
   3   3   5      860.88      806.07     62.87 o 
   4   3   5       53.00       42.82     51.44 o 
   5   3   5      315.48      252.50    174.47 o 
   6   3   5      147.75       91.95    114.72 o 
  -8   4   5       16.49       38.05     47.53 o 
  -7   4   5      177.02      201.98     44.40 o 
  -6   4   5      795.33      826.57     71.61 o 
  -5   4   5      253.95      197.45     67.56 o 
  -4   4   5      340.22      390.96     70.26 o 
  -3   4   5      354.56      329.54     29.70 o 
  -2   4   5      260.89      347.87     59.29 o 
  -1   4   5      183.90      288.07     67.00 o 
   0   4   5       64.43       73.13     14.13 o 
   1   4   5      189.88      199.13     22.50 o 
   2   4   5       94.76       85.07     20.33 o 
   3   4   5       88.99       87.30     28.66 o 
   4   4   5      660.78      664.76     75.77 o 
   5   4   5      700.89      781.42    108.01 o 
  -8   5   5       74.10       84.76     59.89 o 
  -7   5   5      146.64      108.84     85.57 o 
  -6   5   5      448.51      427.90     96.79 o 
  -5   5   5      797.66      886.67     74.36 o 
  -4   5   5      756.95      739.12     35.84 o 
  -3   5   5      361.31      376.38     35.41 o 
  -2   5   5      891.61      829.15     63.35 o 
  -1   5   5      843.18      990.96    113.49 o 
   0   5   5       50.17       43.82     17.70 o 
   1   5   5      597.86      614.66     29.05 o 
   2   5   5        4.17        5.50     13.54 o 
   3   5   5       34.46       27.40     31.09 o 
   4   5   5      547.84      496.64     71.93 o 
   5   5   5     1027.91     1005.46    100.42 o 
  -8   6   5      582.96      647.63     95.51 o 
  -7   6   5        3.75       24.89     45.48 o 
  -6   6   5        3.11       29.45     63.89 o 
  -5   6   5     1483.89     1422.88     60.01 o 
  -4   6   5     3033.75     2963.62    149.14 o 
  -3   6   5      132.24      142.03     33.50 o 
  -2   6   5      484.21      445.31     99.52 o 
  -1   6   5      194.64      141.47     87.65 o 
   0   6   5     2129.51     2124.41    172.21 o 
   1   6   5        9.42       31.94     18.85 o 
   2   6   5     1335.37     1295.69     72.25 o 
   3   6   5      263.21      184.34     74.45 o 
   4   6   5      231.05      204.75     60.17 o 
  -7   7   5     1410.61     1403.44    169.31 o 
  -6   7   5       15.05       12.86     30.27 o 
  -5   7   5      516.78      569.62     56.08 o 
  -4   7   5      640.21      719.65     56.43 o 
  -3   7   5     4080.50     4109.63    132.04 o 
  -2   7   5       48.42       72.91     54.01 o 
  -1   7   5      888.29      729.29    145.16 o 
   0   7   5      164.17      -11.35     49.58 o 
   1   7   5     2379.01     2261.27    112.33 o 
   2   7   5      595.10      451.52    190.53 o 
  -5   8   5      596.73      712.01     67.60 o 
  -4   8   5      569.12      420.50    296.16 o 
  -3   8   5       32.12       19.16     32.86 o 
  -2   8   5     2168.53     2110.74    142.45 o 
  -1   8   5     2753.70     2637.73    239.66 o 
   0   8   5      142.36      203.16    137.86 o 
  -1  -9   6       45.58       59.07     46.42 o 
   0  -9   6      815.29      972.32    124.20 o 
   1  -9   6      203.13       -8.21     54.00 o 
   2  -9   6      169.73       -7.13     37.35 o 
   3  -9   6       41.16       28.88     79.56 o 
   4  -9   6      201.27       -1.01     56.84 o 
  -3  -8   6     1815.73     1743.57    208.57 o 
  -2  -8   6      772.32      690.80     67.39 o 
  -1  -8   6       18.21      -14.97     33.40 o 
   0  -8   6       79.37      130.52     47.98 o 
   1  -8   6     1819.41     1949.71    106.48 o 
   2  -8   6      721.06      782.51     86.90 o 
   3  -8   6      370.83      -50.39     50.39 o 
   4  -8   6      498.44       78.91     70.13 o 
   5  -8   6       92.24       64.73     59.53 o 
  -5  -7   6       50.42       38.41     35.37 o 
  -4  -7   6      346.14      346.23     29.06 o 
  -3  -7   6       73.21       45.71     20.84 o 
  -2  -7   6     4123.70     4186.73    121.75 o 
  -1  -7   6     1801.15     1755.97     62.11 o 
   0  -7   6      446.84      396.31     86.75 o 
   1  -7   6       34.42       46.49      8.64 o 
   2  -7   6     2296.51     2298.88     62.95 o 
   3  -7   6     1539.73     1580.22     67.63 o 
   4  -7   6      565.59      485.98     57.56 o 
   5  -7   6     1567.21     1575.04     59.87 o 
   6  -7   6       88.83       42.63     46.33 o 
  -6  -6   6       88.48       88.22     37.30 o 
  -5  -6   6     2368.25     2213.03    107.50 o 
  -4  -6   6     1064.12     1081.19     50.39 o 
  -3  -6   6     1873.36     1767.86     95.25 o 
  -2  -6   6      575.46      545.68     18.32 o 
  -1  -6   6     3399.61     3591.55    141.94 o 
   0  -6   6     7172.02     7323.41    201.22 o 
   1  -6   6      190.13      165.58     46.36 o 
   2  -6   6     1320.78     1261.37     30.45 o 
   3  -6   6      856.95      925.20     40.22 o 
   4  -6   6     3455.25     3511.69     82.84 o 
   5  -6   6        3.22        4.21     18.49 o 
   6  -6   6     1169.05     1137.98     70.86 o 
   7  -6   6       17.03       11.21     43.92 o 
  -7  -5   6       50.26       82.24     40.14 o 
  -6  -5   6     1325.52     1293.17     57.29 o 
  -5  -5   6      374.17      410.22     40.12 o 
  -4  -5   6     1211.47     1229.02     72.38 o 
  -3  -5   6     2166.76     2143.56     54.34 o 
  -2  -5   6      160.01      184.92     29.99 o 
  -1  -5   6     1886.02     1818.43     58.98 o 
   0  -5   6     4640.86     4804.59    142.22 o 
   1  -5   6    15736.47    15488.30    365.37 o 
   2  -5   6     1237.40     1130.95     38.54 o 
   3  -5   6     1150.25     1137.21     41.22 o 
   4  -5   6      220.47      241.36     28.83 o 
   5  -5   6     1905.91     1898.89    101.80 o 
   6  -5   6     1068.76     1088.71     84.78 o 
   7  -5   6      747.20      735.93     95.27 o 
  -7  -4   6       62.97       38.27     36.60 o 
  -6  -4   6     1755.81     1756.07     71.16 o 
  -5  -4   6       79.62       82.28     28.07 o 
  -4  -4   6     5125.98     5130.51     90.66 o 
  -3  -4   6       94.01      110.50     13.52 o 
  -2  -4   6    10478.31    10274.03    192.21 o 
  -1  -4   6     1206.99     1045.76     86.60 o 
   0  -4   6     1741.76     1669.96     98.55 o 
   1  -4   6       19.60       19.42      6.43 o 
   2  -4   6    12155.06    12345.23    162.81 o 
   3  -4   6     5767.22     5900.82    100.73 o 
   4  -4   6     2483.41     2545.14     76.12 o 
   5  -4   6     1261.87     1170.44     49.10 o 
   6  -4   6     1742.61     1760.47     82.37 o 
   7  -4   6     1281.68     1341.21     90.93 o 
  -8  -3   6      376.43      207.51    142.07 o 
  -7  -3   6     2958.71     3004.87     88.18 o 
  -6  -3   6      132.52      154.68     30.86 o 
  -5  -3   6     2172.35     2136.64     50.83 o 
  -4  -3   6        2.21        8.52     12.07 o 
  -3  -3   6     3987.93     3883.73     54.01 o 
  -2  -3   6     1294.50     1391.63     43.17 o 
  -1  -3   6     3651.85     3451.70     75.51 o 
   0  -3   6     5791.09     5564.55    163.44 o 
   1  -3   6      343.55      345.78     16.59 o 
   2  -3   6       72.91       72.78     26.30 o 
   3  -3   6     4387.33     4161.76     83.11 o 
   4  -3   6     4428.46     4383.04     94.22 o 
   5  -3   6      101.07       86.11     28.85 o 
   6  -3   6      483.35      468.37     55.35 o 
   7  -3   6      108.85      100.39     40.39 o 
  -8  -2   6      156.06       86.04     61.04 o 
  -7  -2   6      204.04      258.82     41.94 o 
  -6  -2   6     3504.62     3390.59    156.09 o 
  -5  -2   6     1929.82     1959.63     86.89 o 
  -4  -2   6      164.45      161.77     16.94 o 
  -3  -2   6      424.07      463.32     18.59 o 
  -2  -2   6     1629.88     1674.54     22.71 o 
  -1  -2   6      801.98      857.75     35.63 o 
   0  -2   6     2653.80     2533.39     42.86 o 
   1  -2   6     4041.26     3974.60     59.09 o 
   2  -2   6      640.01      595.92     28.19 o 
   3  -2   6      223.40      267.58     81.34 o 
   4  -2   6     1934.62     1893.56     57.73 o 
   5  -2   6     1500.54     1527.13     61.28 o 
   6  -2   6       15.12       11.77     25.00 o 
   7  -2   6        3.51       -8.55     28.51 o 
  -8  -1   6      479.37      527.54     50.29 o 
  -7  -1   6       94.90       90.72     30.54 o 
  -6  -1   6      406.33      358.16     35.62 o 
  -5  -1   6     1935.24     1932.72     49.73 o 
  -4  -1   6      940.17      942.75     27.30 o 
  -3  -1   6      102.42       95.18     10.99 o 
  -2  -1   6       30.59       26.25      9.95 o 
  -1  -1   6      171.37      185.38     11.54 o 
   0  -1   6       26.09       24.95      7.78 o 
   1  -1   6     1687.34     1754.40     43.44 o 
   2  -1   6     1115.81     1025.93     36.06 o 
   3  -1   6      255.57      256.39     33.81 o 
   4  -1   6      120.64      131.60     30.44 o 
   5  -1   6      318.82      302.90     63.21 o 
   6  -1   6      561.06      601.09    353.72 o 
   7  -1   6      241.13      101.82    111.80 o 
  -9   0   6        4.25        3.22     25.28 o 
  -8   0   6      763.88      710.77     48.34 o 
  -7   0   6      571.37      611.46     43.73 o 
  -6   0   6      252.38      333.20     91.35 o 
  -5   0   6      464.42      527.67     25.57 o 
  -4   0   6      657.89      618.58     25.60 o 
  -3   0   6      750.78      773.07     23.44 o 
  -2   0   6      443.80      423.43     14.29 o 
  -1   0   6      785.35      764.29     40.38 o 
   0   0   6      170.25      138.91     22.41 o 
   1   0   6      275.45      262.63     25.63 o 
   2   0   6      144.69      133.78     23.65 o 
   3   0   6       14.93       28.22     21.72 o 
   4   0   6       37.66       36.84     34.45 o 
   5   0   6     1115.51     1228.98    147.84 o 
   6   0   6     1393.29     1527.08    106.17 o 
   7   0   6      142.12       58.51     68.27 o 
  -9   1   6       36.91       67.87     50.60 o 
  -8   1   6      506.59      528.80     50.98 o 
  -7   1   6      211.72      251.07     32.22 o 
  -6   1   6      566.96      540.28     42.28 o 
  -5   1   6      930.03      923.62     30.75 o 
  -4   1   6     2665.16     2736.11     51.27 o 
  -3   1   6     2660.13     2575.93     47.07 o 
  -2   1   6        2.17       -0.74      3.38 o 
  -1   1   6      229.53      229.95     11.88 o 
   0   1   6     1567.92     1446.87     44.18 o 
   1   1   6      468.31      464.64     35.39 o 
   2   1   6      779.81      823.45    163.81 o 
   3   1   6     1699.32     1753.02     80.22 o 
   4   1   6        1.51       12.25     42.49 o 
   5   1   6        2.60       16.93     37.94 o 
   6   1   6      791.07      945.00     97.73 o 
   7   1   6     1214.81     1343.36    114.30 o 
  -9   2   6      184.53      168.11     42.67 o 
  -8   2   6       52.71      -30.45     71.62 o 
  -7   2   6     2141.91     2343.61    103.49 o 
  -6   2   6     3581.16     3682.95    172.16 o 
  -5   2   6      114.83      105.75     16.79 o 
  -4   2   6      148.53      115.31     29.07 o 
  -3   2   6     4780.85     4639.29     66.27 o 
  -2   2   6     1634.03     1543.54     55.38 o 
  -1   2   6      410.73      406.84     32.35 o 
   0   2   6      596.21      617.88     78.36 o 
   1   2   6     2819.74     2791.03     80.42 o 
   2   2   6     2717.58     2737.61     94.35 o 
   3   2   6     1007.30     1040.75     65.06 o 
   4   2   6     2264.90     2334.77     98.77 o 
   5   2   6        6.04        1.56     43.54 o 
   6   2   6      378.60      454.40     76.86 o 
  -9   3   6       26.69       18.65     63.49 o 
  -8   3   6     2585.23     2556.28    106.48 o 
  -7   3   6       22.52       17.35     34.69 o 
  -6   3   6     5977.40     6253.81    275.66 o 
  -5   3   6     2101.79     2088.40     91.10 o 
  -4   3   6      445.27      492.77     22.17 o 
  -3   3   6      971.33      962.18     38.99 o 
  -2   3   6     4040.50     3753.11    129.73 o 
  -1   3   6     8631.77     8582.75    215.40 o 
   0   3   6       11.02        7.73     16.23 o 
   1   3   6      598.74      572.25     51.90 o 
   2   3   6     1407.10     1447.79    147.45 o 
   3   3   6     2872.07     2975.63    124.72 o 
   4   3   6        3.75       17.68     37.08 o 
   5   3   6     2319.52     2482.86    186.02 o 
   6   3   6      302.71      161.05    130.77 o 
  -8   4   6      123.87      124.60     49.07 o 
  -7   4   6      874.73      830.14    124.89 o 
  -6   4   6     1065.54     1048.82    117.68 o 
  -5   4   6     3164.51     3192.61    126.68 o 
  -4   4   6     9772.39     9848.10    130.54 o 
  -3   4   6       48.79       85.57     28.42 o 
  -2   4   6     2480.72     2548.16     98.52 o 
  -1   4   6     2037.49     2127.19    135.90 o 
   0   4   6    10784.71    10944.92    143.65 o 
   1   4   6     1685.39     1540.78     99.64 o 
   2   4   6     1918.63     1887.96    126.92 o 
   3   4   6      173.46      191.26     61.48 o 
   4   4   6     1915.19     2060.37    164.90 o 
   5   4   6      219.92      102.62     77.40 o 
  -8   5   6       79.04       36.79     53.23 o 
  -7   5   6     1495.92     1494.32    111.82 o 
  -6   5   6       61.92       42.48     42.46 o 
  -5   5   6     1193.45     1196.70     86.38 o 
  -4   5   6      453.85      506.98     51.45 o 
  -3   5   6     4909.03     4704.21    242.13 o 
  -2   5   6     1513.63     1506.42    123.01 o 
  -1   5   6      808.31      858.34    118.86 o 
   0   5   6       46.69       44.42     17.93 o 
   1   5   6     3408.53     3266.66     78.07 o 
   2   5   6     2077.70     2008.77    147.08 o 
   3   5   6       97.47       24.54     32.25 o 
   4   5   6      351.56      187.65    116.53 o 
  -7   6   6       71.19       90.36     59.10 o 
  -6   6   6     1053.90      992.63     91.44 o 
  -5   6   6      148.42      150.88     40.02 o 
  -4   6   6     1406.48     1403.58     76.73 o 
  -3   6   6      180.80      219.12     62.83 o 
  -2   6   6     3112.41     3003.27    187.12 o 
  -1   6   6     2733.17     2674.45    143.90 o 
   0   6   6       83.43       57.12     51.62 o 
   1   6   6      197.59      195.02     38.92 o 
   2   6   6     1710.99     1614.67    124.99 o 
   3   6   6     2169.55     2196.03    257.08 o 
  -6   7   6      597.31      405.97    307.59 o 
  -5   7   6      548.71      626.28     60.81 o 
  -4   7   6      539.18      440.63    282.78 o 
  -3   7   6      451.23      478.05     56.63 o 
  -2   7   6      264.03        0.22     28.54 o 
  -1   7   6     1904.85     1762.15    139.42 o 
   0   7   6     2600.85     3031.04    183.25 o 
   1   7   6      142.52      159.49     67.72 o 
   2   7   6       31.30       13.09     50.17 o 
  -5   8   6      333.86      181.84    153.48 o 
  -4   8   6       83.18       38.79     56.60 o 
  -3   8   6      172.25       45.50     65.62 o 
  -2   8   6       11.81       10.94     41.47 o 
  -1   8   6        3.64      -10.72     54.40 o 
   0   8   6      300.77      301.98    108.92 o 
  -1  -9   7     1373.65     1354.32    103.32 o 
   0  -9   7       13.42       34.59     71.62 o 
   1  -9   7      155.19        3.17     34.00 o 
   2  -9   7     1566.12     1632.09    118.20 o 
   3  -9   7     2748.18     3097.81    173.07 o 
  -3  -8   7      947.10      850.70    184.53 o 
  -2  -8   7     1021.54     1085.60     82.23 o 
  -1  -8   7     2036.45     2106.68    110.93 o 
   0  -8   7     4365.02     4721.12    172.14 o 
   1  -8   7       50.81       43.04     46.05 o 
   2  -8   7     1512.43     1641.06    119.55 o 
   3  -8   7      561.21      627.06     95.78 o 
   4  -8   7     3845.36     3845.17    193.43 o 
  -5  -7   7     1642.65     1734.50    160.82 o 
  -4  -7   7       39.30       17.50     83.95 o 
  -3  -7   7     1218.74     1222.85     71.47 o 
  -2  -7   7      110.29      110.80     37.14 o 
  -1  -7   7     1760.03     1662.71     94.35 o 
   0  -7   7      251.98      158.53     76.49 o 
   1  -7   7     3411.91     3418.36    145.55 o 
   2  -7   7      239.30      286.05     32.19 o 
   3  -7   7      288.11      221.19     27.99 o 
   4  -7   7      175.10       53.16     62.31 o 
   5  -7   7     2361.18     2368.67     82.56 o 
   6  -7   7      947.10      985.78    118.28 o 
  -6  -6   7       18.22       28.85     38.26 o 
  -5  -6   7      953.32      823.28    133.57 o 
  -4  -6   7     2018.10     1863.38    108.87 o 
  -3  -6   7       35.60       43.97     13.58 o 
  -2  -6   7      694.20      718.09     56.62 o 
  -1  -6   7       40.99       73.30     38.08 o 
   0  -6   7      151.24      152.21     44.71 o 
   1  -6   7        8.54       11.48     50.34 o 
   2  -6   7     1513.34     1511.32     48.45 o 
   3  -6   7     1666.27     1575.64     62.64 o 
   4  -6   7        1.09       12.00     21.92 o 
   5  -6   7       64.28       38.91     44.01 o 
   6  -6   7     1050.58     1038.03     71.60 o 
  -6  -5   7     1170.42     1165.27    106.48 o 
  -5  -5   7       25.81       25.10     24.81 o 
  -4  -5   7        2.45        2.90     10.61 o 
  -3  -5   7      437.30      418.83     21.11 o 
  -2  -5   7      284.21      275.73     25.16 o 
  -1  -5   7        2.15        3.47     16.56 o 
   0  -5   7       59.37       54.38     53.80 o 
   1  -5   7        0.70       -1.76     34.94 o 
   2  -5   7      422.25      440.08     19.14 o 
   3  -5   7      219.50      172.16     25.52 o 
   4  -5   7       78.60       60.65     28.53 o 
   5  -5   7      505.44      531.89     57.58 o 
   6  -5   7     1051.95     1012.51     69.70 o 
   7  -5   7      321.71      179.19     59.14 o 
  -7  -4   7      999.58      948.73     57.40 o 
  -6  -4   7     1434.32     1454.47     73.65 o 
  -5  -4   7       24.00       16.58     18.79 o 
  -4  -4   7      141.97      162.82     24.45 o 
  -3  -4   7     1483.45     1461.32     49.29 o 
  -2  -4   7      766.74      764.25     31.79 o 
  -1  -4   7      143.70      120.03     28.08 o 
   0  -4   7      158.67      207.57     40.21 o 
   1  -4   7      305.45      284.52      8.59 o 
   2  -4   7       63.04       64.97     14.25 o 
   3  -4   7      100.21      100.14     17.51 o 
   4  -4   7      117.63      130.83     33.51 o 
   5  -4   7      603.97      665.99     46.21 o 
   6  -4   7      338.72      326.28     52.70 o 
   7  -4   7      643.98      558.98     91.24 o 
  -8  -3   7       20.16       12.04     25.55 o 
  -7  -3   7     1392.08     1283.22     65.11 o 
  -6  -3   7     1052.00     1160.62     49.25 o 
  -5  -3   7       33.55       33.06     21.20 o 
  -4  -3   7      696.74      724.76     27.89 o 
  -3  -3   7     1750.06     1753.25     34.64 o 
  -2  -3   7     2435.81     2266.86     44.08 o 
  -1  -3   7      451.19      415.74     29.35 o 
   0  -3   7      242.13      236.28      6.39 o 
   1  -3   7      205.92      209.43     12.98 o 
   2  -3   7     1575.76     1499.37     43.42 o 
   3  -3   7        0.06       -8.11     14.25 o 
   4  -3   7     3210.28     3001.70    203.73 o 
   5  -3   7     1192.27     1127.12     58.18 o 
   6  -3   7      209.48      192.31     58.75 o 
   7  -3   7       19.91       26.62     35.19 o 
  -8  -2   7      102.60       35.82     30.71 o 
  -7  -2   7      135.86      104.57     32.13 o 
  -6  -2   7      891.74      910.44     50.24 o 
  -5  -2   7     5544.93     5654.08     88.98 o 
  -4  -2   7      779.07      836.61     28.43 o 
  -3  -2   7     2238.91     2391.88     34.80 o 
  -2  -2   7      492.93      465.74     20.85 o 
  -1  -2   7     8474.39     8479.43    214.94 o 
   0  -2   7     1025.44      965.73     22.73 o 
   1  -2   7     1181.05     1263.17     38.59 o 
   2  -2   7       19.40       28.52     16.13 o 
   3  -2   7     2165.28     2104.41     62.58 o 
   4  -2   7      314.77      363.25     34.10 o 
   5  -2   7     1207.61     1260.51     67.59 o 
   6  -2   7     1124.57     1208.48     76.14 o 
   7  -2   7        2.41        1.76     22.92 o 
  -8  -1   7      561.41      514.78     56.73 o 
  -7  -1   7      278.12      258.15     33.80 o 
  -6  -1   7     1352.65     1383.99    137.40 o 
  -5  -1   7     1270.17     1235.17     41.36 o 
  -4  -1   7     7199.97     7252.07     97.36 o 
  -3  -1   7      233.84      237.92     12.92 o 
  -2  -1   7     1491.76     1546.12     31.37 o 
  -1  -1   7      991.34      996.40     29.81 o 
   0  -1   7    15570.10    15597.44    179.46 o 
   1  -1   7     4984.95     4777.02     90.66 o 
   2  -1   7     1393.00     1350.73     45.22 o 
   3  -1   7     1230.85     1199.40     57.65 o 
   4  -1   7     1828.73     1865.12     78.58 o 
   5  -1   7     1740.84     1648.50     73.43 o 
   6  -1   7      914.44      706.74    471.12 o 
   7  -1   7     2286.45     2409.23    110.53 o 
  -9   0   7     1778.66     1759.39     94.99 o 
  -8   0   7       40.10        5.62     18.52 o 
  -7   0   7     2298.99     2259.93     61.66 o 
  -6   0   7      219.59      198.86     24.99 o 
  -5   0   7     2692.45     2646.12     53.53 o 
  -4   0   7       86.62      104.79     23.73 o 
  -3   0   7     9905.31     9939.69    152.58 o 
  -2   0   7     9870.58    10038.14    103.64 o 
  -1   0   7      117.65      181.28     17.59 o 
   0   0   7      319.38      302.42     29.39 o 
   1   0   7     4244.82     3763.49     95.38 o 
   2   0   7     7306.51     6857.92    320.96 o 
   3   0   7      186.30      184.21     40.64 o 
   4   0   7     2346.00     2395.07     86.88 o 
   5   0   7       42.56       25.24     39.37 o 
   6   0   7     1301.04     1384.03     87.10 o 
   7   0   7       11.77        0.37     30.55 o 
  -9   1   7        1.56       35.68     29.90 o 
  -8   1   7     1684.35     1802.30     72.20 o 
  -7   1   7      613.14      665.79     44.43 o 
  -6   1   7     2262.60     2295.68     62.08 o 
  -5   1   7     2435.21     2323.64     53.95 o 
  -4   1   7     1836.05     1894.09     74.43 o 
  -3   1   7     4643.79     4870.78     75.47 o 
  -2   1   7     6457.42     6738.04    160.19 o 
  -1   1   7    24012.33    23419.12    308.96 o 
   0   1   7       21.02       14.04     15.64 o 
   1   1   7     3758.17     3717.23     89.10 o 
   2   1   7      496.07      513.04     41.37 o 
   3   1   7     5683.50     5997.16    195.70 o 
   4   1   7     1034.34     1194.87     87.36 o 
   5   1   7     1122.00     1259.54    130.28 o 
   6   1   7      167.89      202.91     76.45 o 
  -9   2   7      381.35      402.85     50.73 o 
  -8   2   7      803.19      855.67     83.89 o 
  -7   2   7     1408.42     1395.62     66.77 o 
  -6   2   7     3832.81     4040.22    106.06 o 
  -5   2   7       78.97       77.80     15.29 o 
  -4   2   7     3389.26     3506.34     94.58 o 
  -3   2   7      103.78      127.60     13.56 o 
  -2   2   7     1848.25     1830.90     65.17 o 
  -1   2   7      377.51      380.02     41.39 o 
   0   2   7     9464.36     9164.69    178.45 o 
   1   2   7     7183.89     7189.84    149.75 o 
   2   2   7      552.16      572.28     49.24 o 
   3   2   7      495.61      465.27     84.31 o 
   4   2   7     3110.61     3242.14    136.61 o 
   5   2   7     1445.45     1389.79    100.25 o 
   6   2   7       61.41       86.16     94.47 o 
  -9   3   7      733.77      917.33     59.80 o 
  -8   3   7       84.41       74.32     34.83 o 
  -7   3   7      213.95      135.88     61.76 o 
  -6   3   7      410.34      447.38     37.10 o 
  -5   3   7     3249.27     3375.03    147.19 o 
  -4   3   7       10.05       19.17     12.59 o 
  -3   3   7     2963.67     2979.41     72.69 o 
  -2   3   7      478.94      522.33     46.76 o 
  -1   3   7     1106.89     1193.27     71.62 o 
   0   3   7     1154.48     1175.54     99.04 o 
   1   3   7     9525.64     9606.94    296.90 o 
   2   3   7      661.93      636.47     65.02 o 
   3   3   7      432.69      446.41     62.19 o 
   4   3   7        3.69       31.04     43.38 o 
   5   3   7      532.28      728.49    149.32 o 
  -8   4   7     2529.70     2328.73     81.26 o 
  -7   4   7       87.72       79.04     51.66 o 
  -6   4   7      331.52      310.67     32.74 o 
  -5   4   7       68.55       74.39     15.55 o 
  -4   4   7     1136.23     1144.32     63.14 o 
  -3   4   7      329.42      378.00     43.71 o 
  -2   4   7      416.86      457.78     81.36 o 
  -1   4   7      624.02      689.76    107.77 o 
   0   4   7      226.81      211.24     17.04 o 
   1   4   7       54.90       20.99     17.77 o 
   2   4   7      232.70      303.62     81.15 o 
   3   4   7     1071.62      935.42    547.48 o 
   4   4   7       65.31       83.27     88.00 o 
  -8   5   7      199.83      123.95     33.80 o 
  -7   5   7      439.51      393.01     43.37 o 
  -6   5   7      649.70      571.73     45.26 o 
  -5   5   7       77.77       65.74     33.66 o 
  -4   5   7       92.28      107.77     33.33 o 
  -3   5   7      763.27      765.95     61.09 o 
  -2   5   7      157.12      197.19     86.56 o 
  -1   5   7      102.27      104.78     55.27 o 
   0   5   7      153.74      164.14     21.89 o 
   1   5   7       26.69       21.94     21.20 o 
   2   5   7      364.53      225.78     76.03 o 
   3   5   7      682.67      420.43    129.60 o 
   4   5   7       86.96       49.01     44.53 o 
  -7   6   7      309.79      284.15     78.46 o 
  -6   6   7      716.19      661.75     76.59 o 
  -5   6   7      308.19      237.69    165.40 o 
  -4   6   7      299.02      305.29     47.32 o 
  -3   6   7      352.27      460.48     61.00 o 
  -2   6   7       19.26       29.31     49.19 o 
  -1   6   7       65.40       57.10     59.24 o 
   0   6   7        6.70        4.77     43.17 o 
   1   6   7        3.97       24.43     25.85 o 
   2   6   7      177.37      134.56     64.51 o 
   3   6   7      436.86      267.17    100.78 o 
  -6   7   7      928.67     1050.06     78.31 o 
  -5   7   7      251.34      150.20    121.51 o 
  -4   7   7       75.45       18.43     39.83 o 
  -3   7   7       68.83       17.85     38.83 o 
  -2   7   7     1214.81     1298.23    127.28 o 
  -1   7   7      153.69       12.77     55.82 o 
   0   7   7      217.48      -28.73     66.92 o 
   1   7   7       63.03       43.28     58.98 o 
  -4   8   7       91.46       50.52     64.38 o 
  -3   8   7       88.66       57.66     57.24 o 
  -2   8   7      107.66       25.28     44.15 o 
  -1  -9   8      206.28      177.15     65.07 o 
   0  -9   8       19.61        7.60     59.84 o 
   1  -9   8       17.06       27.24     50.61 o 
   2  -9   8       19.45        3.42     59.42 o 
  -3  -8   8       90.47       41.42     52.70 o 
  -2  -8   8      877.47      969.10     90.94 o 
  -1  -8   8      513.04      568.09     74.38 o 
   0  -8   8        0.10       16.27     40.31 o 
   1  -8   8        3.56       -8.75     58.96 o 
   2  -8   8      123.06        4.76     41.61 o 
   3  -8   8       41.91       63.40     99.06 o 
   4  -8   8      223.03      234.15     88.45 o 
  -5  -7   8      814.12      841.44    128.10 o 
  -4  -7   8      767.39      861.11    117.23 o 
  -3  -7   8       65.67       82.78     39.74 o 
  -2  -7   8       87.92      116.69     39.62 o 
  -1  -7   8     1321.30     1414.67     91.41 o 
   0  -7   8      963.48      997.74     83.01 o 
   1  -7   8       68.84       -1.35     29.39 o 
   2  -7   8      379.22      448.20     81.37 o 
   3  -7   8       74.51        3.64     19.46 o 
   4  -7   8      259.78      166.11    114.41 o 
   5  -7   8      354.26      160.43     37.75 o 
  -6  -6   8      242.95      175.10     56.22 o 
  -5  -6   8       11.59        5.77     18.31 o 
  -4  -6   8     2076.81     1969.45     63.15 o 
  -3  -6   8     1410.11     1496.27     33.58 o 
  -2  -6   8       70.96       59.66     31.55 o 
  -1  -6   8        8.83       26.31     35.08 o 
   0  -6   8     1871.82     1996.62    151.60 o 
   1  -6   8     2651.61     2616.83    128.14 o 
   2  -6   8       26.32       23.08      5.08 o 
   3  -6   8     1317.87     1308.81     42.04 o 
   4  -6   8       57.43       48.72     20.03 o 
   5  -6   8     1194.05     1196.03    220.53 o 
   6  -6   8        7.80        4.83     34.03 o 
  -6  -5   8      422.24      282.90     95.32 o 
  -5  -5   8      976.23     1007.08    103.54 o 
  -4  -5   8      680.61      661.19     37.38 o 
  -3  -5   8     1574.39     1662.92     32.77 o 
  -2  -5   8     7585.97     7933.58    158.18 o 
  -1  -5   8      857.40      703.57     61.26 o 
   0  -5   8      874.17      927.12     76.02 o 
   1  -5   8     1222.03     1237.27     86.98 o 
   2  -5   8     5037.34     4926.04    117.00 o 
   3  -5   8       84.06       79.08     21.63 o 
   4  -5   8     1244.84     1131.17     56.54 o 
   5  -5   8       73.56       89.32     32.68 o 
   6  -5   8      930.58      919.10    147.63 o 
  -7  -4   8      548.65      427.91     76.83 o 
  -6  -4   8      237.04      197.04     40.70 o 
  -5  -4   8     1964.87     2013.62     70.62 o 
  -4  -4   8       14.08      -16.09     25.16 o 
  -3  -4   8     2278.73     2244.42     58.27 o 
  -2  -4   8     2102.69     2186.64     72.19 o 
  -1  -4   8    13967.74    13145.68    304.77 o 
   0  -4   8     3176.57     3154.25    151.42 o 
   1  -4   8      824.92      786.93     27.36 o 
   2  -4   8     1310.45     1310.90     57.84 o 
   3  -4   8     2630.87     2632.85     95.55 o 
   4  -4   8     3374.47     3263.50     73.07 o 
   5  -4   8      684.10      673.59     49.69 o 
   6  -4   8     1220.66     1113.88     71.49 o 
  -8  -3   8      918.84      818.60     64.32 o 
  -7  -3   8       17.10       43.28     28.06 o 
  -6  -3   8     3689.83     3747.39     84.84 o 
  -5  -3   8       49.15       28.20     21.48 o 
  -4  -3   8     4968.97     5037.28     76.96 o 
  -3  -3   8      718.58      721.63     34.09 o 
  -2  -3   8     2566.84     2555.08     33.61 o 
  -1  -3   8      271.91      236.37     16.73 o 
   0  -3   8    14197.17    13360.78    253.47 o 
   1  -3   8     8592.23     8372.78    123.22 o 
   2  -3   8     2703.09     2542.19    110.99 o 
   3  -3   8     1280.40     1255.54     54.18 o 
   4  -3   8     2978.27     2966.98     82.94 o 
   5  -3   8     3279.55     3096.73     84.44 o 
   6  -3   8        1.76        9.06     24.43 o 
   7  -3   8      789.65      899.15    107.83 o 
  -8  -2   8      359.49      244.25     84.48 o 
  -7  -2   8     1351.60     1423.65    111.60 o 
  -6  -2   8       17.35        6.58     15.51 o 
  -5  -2   8     4664.89     4746.03    114.83 o 
  -4  -2   8     2879.46     2932.26     57.35 o 
  -3  -2   8     3253.36     3200.51     56.11 o 
  -2  -2   8     6395.87     6301.24    123.54 o 
  -1  -2   8      594.72      592.33     19.40 o 
   0  -2   8      994.69     1026.23     28.28 o 
   1  -2   8     4368.86     4333.03     83.26 o 
   2  -2   8    11103.39    11153.68    215.05 o 
   3  -2   8      670.25      655.70     44.09 o 
   4  -2   8     1606.96     1529.59     58.44 o 
   5  -2   8       93.41       88.52     39.11 o 
   6  -2   8     3278.52     3226.98    123.45 o 
   7  -2   8      193.93      213.12     54.11 o 
  -8  -1   8     2179.11     2223.09     85.14 o 
  -7  -1   8     1856.20     1939.57     72.71 o 
  -6  -1   8      114.06       96.34     24.09 o 
  -5  -1   8      686.32      711.56     42.54 o 
  -4  -1   8     1286.80     1330.54     43.14 o 
  -3  -1   8     2070.55     2054.47     42.88 o 
  -2  -1   8     1137.68     1130.57     23.56 o 
  -1  -1   8     4677.64     4660.40    104.70 o 
   0  -1   8      323.42      305.79     18.97 o 
   1  -1   8       26.57       30.09     17.21 o 
   2  -1   8     1328.90     1318.88     62.70 o 
   3  -1   8     2538.50     2664.95    103.00 o 
   4  -1   8      183.96      224.18     46.28 o 
   5  -1   8        5.31       37.14     39.38 o 
   6  -1   8      254.49      189.40     50.26 o 
  -8   0   8        8.79       16.73     24.13 o 
  -7   0   8     1354.14     1428.10     88.86 o 
  -6   0   8     1400.65     1502.60     44.52 o 
  -5   0   8       15.65       13.75     19.51 o 
  -4   0   8      174.45      210.76     38.34 o 
  -3   0   8      436.63      437.32     18.95 o 
  -2   0   8     1018.89     1076.37     27.70 o 
  -1   0   8       78.33       96.87     22.21 o 
   0   0   8     1268.48     1191.65     50.39 o 
   1   0   8      269.39      270.79     29.86 o 
   2   0   8       44.19       65.32     30.40 o 
   3   0   8      202.13      198.90     38.48 o 
   4   0   8     1553.74     1630.25     92.28 o 
   5   0   8      866.49      894.68     72.03 o 
   6   0   8      218.32      239.15     58.32 o 
  -9   1   8      349.63      304.69     45.60 o 
  -8   1   8      104.73       89.75     31.50 o 
  -7   1   8       60.69       46.46     25.65 o 
  -6   1   8      605.23      631.33     50.43 o 
  -5   1   8     1559.75     1635.35     75.94 o 
  -4   1   8      512.29      495.71     34.42 o 
  -3   1   8      316.46      333.75     18.61 o 
  -2   1   8      401.96      420.88     51.27 o 
  -1   1   8       40.56       31.67     11.16 o 
   0   1   8       22.75        9.39     16.33 o 
   1   1   8      145.36      181.65     34.74 o 
   2   1   8      105.09      132.54     40.47 o 
   3   1   8      693.99      728.59     59.74 o 
   4   1   8     1100.41     1179.55     78.45 o 
   5   1   8      514.24      554.65     75.83 o 
   6   1   8      465.68      579.14     81.77 o 
  -9   2   8      188.99      191.03     46.16 o 
  -8   2   8      701.08      673.99     48.10 o 
  -7   2   8      234.93      164.83     64.32 o 
  -6   2   8      614.31      655.20     42.53 o 
  -5   2   8      989.82     1037.23     36.87 o 
  -4   2   8      181.58      166.09     22.83 o 
  -3   2   8      435.22      482.56     47.54 o 
  -2   2   8      419.95      430.34     42.13 o 
  -1   2   8      260.18      247.53     17.59 o 
   0   2   8       10.02       24.64     30.82 o 
   1   2   8      445.27      455.39     42.26 o 
   2   2   8        3.26        6.51     28.63 o 
   3   2   8        5.35      -13.55     39.08 o 
   4   2   8      399.85      460.65    102.96 o 
   5   2   8     1077.82     1141.00    118.30 o 
  -8   3   8     1276.39     1148.92     70.74 o 
  -7   3   8       29.49       13.93     24.31 o 
  -6   3   8        9.60        8.71     17.79 o 
  -5   3   8     1182.94     1202.96     43.22 o 
  -4   3   8     1371.68     1282.32     83.21 o 
  -3   3   8       15.39       22.81     20.13 o 
  -2   3   8      231.30      236.10     43.43 o 
  -1   3   8     1999.62     1855.69    133.67 o 
   0   3   8     3367.66     3479.14    106.50 o 
   1   3   8       58.57       51.30     38.48 o 
   2   3   8     1092.06     1083.77    105.05 o 
   3   3   8       23.92       37.64     41.79 o 
   4   3   8      305.04      356.90     84.17 o 
   5   3   8       69.51       59.75     70.27 o 
  -8   4   8     1065.03     1001.08     68.92 o 
  -7   4   8      860.46      848.56     54.25 o 
  -6   4   8        2.25        3.71     13.78 o 
  -5   4   8      354.63      298.09     49.45 o 
  -4   4   8     1455.39     1424.34     62.29 o 
  -3   4   8     4320.31     4314.73    139.41 o 
  -2   4   8      155.16      164.94     49.54 o 
  -1   4   8       22.15       25.59     42.09 o 
   0   4   8      807.68      725.26     67.86 o 
   1   4   8     2084.47     2182.83     89.45 o 
   2   4   8       92.45      159.95     80.02 o 
   3   4   8     1570.35     1650.54    127.30 o 
   4   4   8      406.40      389.09     92.11 o 
  -8   5   8      630.61      478.22    146.67 o 
  -7   5   8      990.60      893.04    102.20 o 
  -6   5   8     4010.94     3849.75    166.94 o 
  -5   5   8        2.42       18.82     35.12 o 
  -4   5   8     1356.92     1271.75     86.26 o 
  -3   5   8      407.97      413.08     59.54 o 
  -2   5   8     6467.54     6267.64    218.33 o 
  -1   5   8     1831.08     1920.03    130.08 o 
   0   5   8     1338.05     1330.84    186.55 o 
   1   5   8      154.83      127.46     38.12 o 
   2   5   8     2118.86     2465.69    139.49 o 
   3   5   8      607.42      367.45    113.89 o 
  -7   6   8      820.31      721.32    103.49 o 
  -6   6   8        0.29       14.01     53.26 o 
  -5   6   8     1955.10     2004.88    105.56 o 
  -4   6   8     1088.36     1157.06     83.48 o 
  -3   6   8      491.46      190.75    204.83 o 
  -2   6   8      178.94       -4.00     40.95 o 
  -1   6   8     2136.11     2272.89    161.55 o 
   0   6   8     2711.45     2947.47    186.21 o 
   1   6   8       12.65        7.27     34.50 o 
   2   6   8      328.21      147.91    130.14 o 
  -5   7   8      482.00      221.11    241.13 o 
  -4   7   8     1482.07     1302.25     96.48 o 
  -3   7   8     2504.12     2235.55    108.24 o 
  -2   7   8       19.33       -3.93     46.17 o 
  -1   7   8      322.60       11.30     95.07 o 
   0   7   8     1110.41     1430.53    159.06 o 
   0  -9   9     2187.57     2366.23    142.24 o 
   1  -9   9       69.15       45.84     89.68 o 
  -3  -8   9     1639.65     1625.66     96.72 o 
  -2  -8   9       11.02       24.70     44.77 o 
  -1  -8   9      534.18      611.97    124.98 o 
   0  -8   9     1268.84     1389.29    157.50 o 
   1  -8   9     3959.82     4106.96    183.40 o 
   2  -8   9       32.01        1.46     56.34 o 
   3  -8   9     1204.79     1381.53    203.59 o 
   4  -8   9       25.01       63.61     76.30 o 
  -4  -7   9     1865.88     1923.76    157.56 o 
  -3  -7   9      874.25      919.70    104.47 o 
  -2  -7   9     4455.67     4637.94    156.09 o 
  -1  -7   9       12.16        7.07     53.72 o 
   0  -7   9     2697.15     2662.95    185.91 o 
   1  -7   9      285.05        7.60     63.13 o 
   2  -7   9     6269.59     6303.60    236.07 o 
   3  -7   9     1080.69     1111.44    120.02 o 
   4  -7   9      771.85      878.82    125.26 o 
  -5  -6   9     1033.86     1162.82    195.32 o 
  -4  -6   9      146.14      105.15    104.75 o 
  -3  -6   9     2686.35     2580.79     93.15 o 
  -2  -6   9       48.96       78.34     50.36 o 
  -1  -6   9     4082.43     4301.67    201.70 o 
   0  -6   9      643.24      772.80     84.84 o 
   1  -6   9      635.57      689.89     84.04 o 
   2  -6   9        9.39        0.26     26.04 o 
   3  -6   9     4369.81     4256.53    148.81 o 
   4  -6   9     2602.98     2512.40    150.76 o 
   5  -6   9      136.55      117.30     44.53 o 
  -6  -5   9     2089.03     2072.88    193.87 o 
  -5  -5   9      180.67      108.60     39.28 o 
  -4  -5   9      939.14      846.56     37.50 o 
  -3  -5   9      192.36      187.96     19.18 o 
  -2  -5   9      858.86      871.60     79.04 o 
  -1  -5   9      428.40      390.77     84.25 o 
   0  -5   9     1917.07     2032.40    106.29 o 
   1  -5   9     2513.27     2350.43    119.46 o 
   2  -5   9      151.92      139.64     13.99 o 
   3  -5   9       16.77       17.76     18.35 o 
   4  -5   9     1353.10     1281.39     50.75 o 
   5  -5   9     1468.97     1452.75     68.74 o 
   6  -5   9      203.50      203.01     50.57 o 
  -7  -4   9       57.81       34.65     39.38 o 
  -6  -4   9       16.61       10.62     19.04 o 
  -5  -4   9      965.83      948.98     54.68 o 
  -4  -4   9      947.67      987.09     34.90 o 
  -3  -4   9        5.20       17.50     17.66 o 
  -2  -4   9       35.32       40.64     27.24 o 
  -1  -4   9      223.11      258.14     46.02 o 
   0  -4   9        6.63        9.11     45.16 o 
   1  -4   9       38.50       26.83      6.67 o 
   2  -4   9       21.68       23.45     10.14 o 
   3  -4   9      738.60      705.62     34.87 o 
   4  -4   9      555.72      467.35     45.41 o 
   5  -4   9      682.91      667.67     52.49 o 
   6  -4   9      610.01      660.65     56.14 o 
  -7  -3   9        7.67       40.27     31.10 o 
  -6  -3   9       84.85       94.32     30.73 o 
  -5  -3   9      592.33      603.47     38.14 o 
  -4  -3   9     1128.65     1163.94     46.69 o 
  -3  -3   9      987.74      963.05     33.90 o 
  -2  -3   9      177.84      187.63     13.12 o 
  -1  -3   9       63.02       58.73     15.33 o 
   0  -3   9        4.45        6.81     12.43 o 
   1  -3   9       58.22       59.17     11.79 o 
   2  -3   9      213.70      199.35     23.76 o 
   3  -3   9     1112.35     1065.13     47.85 o 
   4  -3   9      335.19      294.21     70.36 o 
   5  -3   9      654.02      740.31     84.28 o 
   6  -3   9      563.52      500.55     80.56 o 
  -8  -2   9      193.99      117.14     63.83 o 
  -7  -2   9      186.87      180.68     40.72 o 
  -6  -2   9      634.94      669.50     48.08 o 
  -5  -2   9      274.19      293.77     43.44 o 
  -4  -2   9     1026.37     1032.67     54.27 o 
  -3  -2   9      795.20      749.13     25.65 o 
  -2  -2   9        0.45        4.18      6.70 o 
  -1  -2   9      150.53      187.13     18.54 o 
   0  -2   9      983.33      985.02     30.15 o 
   1  -2   9      157.71      175.50     42.77 o 
   2  -2   9     1127.84     1011.58     93.31 o 
   3  -2   9      664.42      623.89     47.31 o 
   4  -2   9       58.18       52.25     33.41 o 
   5  -2   9       29.98        4.95     26.08 o 
   6  -2   9      662.73      673.35     64.22 o 
  -8  -1   9       58.49       17.10     33.38 o 
  -7  -1   9     1893.56     1934.42     63.61 o 
  -6  -1   9      335.16      411.19     39.59 o 
  -5  -1   9      684.98      683.62     33.77 o 
  -4  -1   9      311.72      293.76     24.79 o 
  -3  -1   9     4113.41     4240.27     69.47 o 
  -2  -1   9     1780.54     1765.47     36.79 o 
  -1  -1   9       22.67       48.08     23.14 o 
   0  -1   9       54.05       67.01     15.21 o 
   1  -1   9     2231.73     2289.71     63.87 o 
   2  -1   9      881.43      900.02     44.72 o 
   3  -1   9      541.82      572.93     53.39 o 
   4  -1   9     1214.66     1265.73     67.27 o 
   5  -1   9       12.70       13.07     29.54 o 
   6  -1   9      117.80      130.43     60.49 o 
  -8   0   9      625.58      595.44     64.72 o 
  -7   0   9      163.09      117.24     48.51 o 
  -6   0   9     2526.47     2650.28     81.01 o 
  -5   0   9      606.36      692.97     35.32 o 
  -4   0   9      322.94      291.97     35.21 o 
  -3   0   9      371.95      396.65     20.96 o 
  -2   0   9     8742.45     8459.13    107.93 o 
  -1   0   9     5332.98     5218.31    291.68 o 
   0   0   9      195.76      201.12     34.77 o 
   1   0   9     1081.05     1142.63     45.90 o 
   2   0   9     1198.87     1180.00     55.39 o 
   3   0   9     2321.05     2461.27     98.51 o 
   4   0   9      314.23      323.97     61.77 o 
   5   0   9     2393.26     2570.76    128.43 o 
   6   0   9      181.66      261.15     96.93 o 
  -8   1   9      117.49      122.40     42.22 o 
  -7   1   9     1056.29     1087.21     58.00 o 
  -6   1   9      296.54      273.25     38.15 o 
  -5   1   9     2633.51     2579.66     61.18 o 
  -4   1   9     5323.03     5367.77    160.33 o 
  -3   1   9      154.92      206.09     23.58 o 
  -2   1   9      727.58      766.39     28.69 o 
  -1   1   9     2368.08     2128.93     59.54 o 
   0   1   9     6956.97     6922.40    140.51 o 
   1   1   9        0.92        9.74     22.03 o 
   2   1   9     1769.79     1796.12     82.40 o 
   3   1   9       60.88       39.62     34.60 o 
   4   1   9     2369.98     2560.85    127.16 o 
   5   1   9       97.98      111.10     56.49 o 
  -8   2   9      451.50      480.77     64.05 o 
  -7   2   9     1173.11     1138.94     51.37 o 
  -6   2   9     1184.11     1245.64     62.09 o 
  -5   2   9     4295.10     4199.83    114.50 o 
  -4   2   9     1942.16     1928.55     54.04 o 
  -3   2   9    12509.71    12649.33    211.33 o 
  -2   2   9      252.20      201.18     39.74 o 
  -1   2   9     2109.58     2090.43     47.61 o 
   0   2   9      112.33      127.39     33.68 o 
   1   2   9     6444.35     6730.12    147.14 o 
   2   2   9     2851.61     2962.97    115.26 o 
   3   2   9      883.90     1072.63    136.51 o 
   4   2   9      240.24      233.22     74.98 o 
   5   2   9     1382.40     1604.25    115.78 o 
  -8   3   9     2375.42     2388.50     79.32 o 
  -7   3   9       20.69       -2.24     18.81 o 
  -6   3   9     1633.68     1614.09     58.64 o 
  -5   3   9        2.40       -2.38     10.53 o 
  -4   3   9     1962.75     1919.39     75.68 o 
  -3   3   9        1.06       -8.23     22.50 o 
  -2   3   9     8072.27     7764.97    218.17 o 
  -1   3   9     7076.82     7261.46    225.57 o 
   0   3   9     1036.19     1016.70     79.03 o 
   1   3   9      773.38      783.78     87.67 o 
   2   3   9     3451.15     3682.78    124.50 o 
   3   3   9     2256.98     2338.35    134.07 o 
   4   3   9       13.09       10.87     40.85 o 
  -8   4   9       56.05       -2.79     39.69 o 
  -7   4   9     2319.92     2206.83     86.07 o 
  -6   4   9      185.50      115.56     23.58 o 
  -5   4   9     1571.79     1632.27    122.90 o 
  -4   4   9      298.53      295.74     49.33 o 
  -3   4   9     1516.86     1566.88     71.48 o 
  -2   4   9       93.94       64.59     76.16 o 
  -1   4   9     5322.60     5607.93    213.00 o 
   0   4   9      928.97      876.00     47.95 o 
   1   4   9      158.78       92.65     58.06 o 
   2   4   9      136.44      193.46     70.79 o 
   3   4   9      452.18      531.51    100.42 o 
  -7   5   9       14.83       30.68     53.29 o 
  -6   5   9     1044.44     1164.57     92.73 o 
  -5   5   9      803.99      828.80     64.57 o 
  -4   5   9      112.92       79.42     67.77 o 
  -3   5   9      390.56      372.97     52.97 o 
  -2   5   9        2.56       16.16     46.33 o 
  -1   5   9      116.62      119.74     70.44 o 
   0   5   9      360.26       96.67     80.22 o 
   1   5   9     1746.70     1790.82    146.18 o 
   2   5   9       38.21       13.43     30.25 o 
  -6   6   9        2.83       13.91     38.80 o 
  -5   6   9      690.69      645.18    404.04 o 
  -4   6   9      504.40      449.80    289.82 o 
  -3   6   9       15.92       11.28     33.46 o 
  -2   6   9      221.92        0.08     30.37 o 
  -1   6   9       13.84      -16.60     60.21 o 
   0   6   9       53.94        3.06     76.86 o 
   1   6   9      290.93      249.65    107.49 o 
  -5   7   9       58.34       47.04     46.73 o 
  -4   7   9       86.89       40.53     51.02 o 
  -3   7   9       35.08       14.31     40.04 o 
  -2   7   9        4.47       -3.85     80.02 o 
  -1   7   9        0.34      -38.32     79.58 o 
  -2  -8  10      255.69      317.72    115.39 o 
  -1  -8  10       52.28       51.75     54.08 o 
   0  -8  10       38.64       59.74     58.93 o 
   1  -8  10       42.23       -0.31     45.31 o 
   2  -8  10        0.09       -3.82     69.77 o 
   3  -8  10       93.94      135.64    131.01 o 
  -4  -7  10      557.39      592.33    174.72 o 
  -3  -7  10      456.83      451.92     77.70 o 
  -2  -7  10      163.10      190.75     59.41 o 
  -1  -7  10       37.05       39.92     47.98 o 
   0  -7  10       26.96       13.53     41.42 o 
   1  -7  10       17.41        3.92     39.14 o 
   2  -7  10       31.28        4.67     42.48 o 
   3  -7  10      379.31      356.36     95.75 o 
   4  -7  10      468.13      309.01    161.31 o 
  -5  -6  10      158.69       -0.57     37.62 o 
  -4  -6  10       87.66       35.02     36.34 o 
  -3  -6  10      695.39      891.57     96.44 o 
  -2  -6  10      756.27      818.18     80.81 o 
  -1  -6  10       14.77       27.86     40.83 o 
   0  -6  10       52.52       83.23     55.02 o 
   1  -6  10      108.09      107.22     61.02 o 
   2  -6  10      335.95      403.87    126.53 o 
   3  -6  10       78.06       29.95     23.45 o 
   4  -6  10      557.82      546.98     54.30 o 
   5  -6  10      105.84       58.76     25.89 o 
  -6  -5  10      593.42      482.51     89.72 o 
  -5  -5  10      652.21       74.31     59.41 o 
  -4  -5  10       36.76       35.41     21.71 o 
  -3  -5  10       48.75       39.70     37.79 o 
  -2  -5  10      994.77     1151.04     79.86 o 
  -1  -5  10     2912.93     3019.01    125.64 o 
   0  -5  10      267.49      277.99     95.73 o 
   1  -5  10      553.07      412.62    110.73 o 
   2  -5  10       35.75       22.08     20.19 o 
   3  -5  10     1440.44     1412.53     93.29 o 
   4  -5  10      144.77      116.14     29.06 o 
   5  -5  10     1302.43     1188.39    186.73 o 
  -7  -4  10      315.64      114.63     63.68 o 
  -6  -4  10      462.64      405.62    121.09 o 
  -5  -4  10      457.19      437.68     39.12 o 
  -4  -4  10     5225.29     4972.84    221.85 o 
  -3  -4  10      953.36      946.25     30.37 o 
  -2  -4  10      359.87      407.67     40.90 o 
  -1  -4  10     1223.39     1157.87    106.07 o 
   0  -4  10     4081.68     3879.98    190.27 o 
   1  -4  10      263.09      254.37     13.47 o 
   2  -4  10      764.01      683.06     25.32 o 
   3  -4  10      140.67      139.28     30.39 o 
   4  -4  10     1190.83     1132.02     64.79 o 
   5  -4  10      363.72      428.73     52.58 o 
   6  -4  10      752.46      844.82     94.08 o 
  -7  -3  10     1053.44     1023.94     63.36 o 
  -6  -3  10        0.78        2.89     13.84 o 
  -5  -3  10     1952.03     2143.80     74.16 o 
  -4  -3  10      213.57      189.86     43.49 o 
  -3  -3  10     7340.01     7435.15     87.25 o 
  -2  -3  10     4669.00     4682.42     60.46 o 
  -1  -3  10      404.31      383.37     16.29 o 
   0  -3  10     2902.15     2750.13     69.59 o 
   1  -3  10     2832.95     2741.18     98.12 o 
   2  -3  10     6485.60     6063.03    109.68 o 
   3  -3  10      231.11      174.00     42.93 o 
   4  -3  10     1331.61     1317.81     63.18 o 
   5  -3  10      399.10      409.18     52.45 o 
   6  -3  10     1235.54     1297.40     76.37 o 
  -8  -2  10     1984.27     2090.16     88.45 o 
  -7  -2  10      400.07      330.44     42.74 o 
  -6  -2  10     1562.16     1603.52     60.11 o 
  -5  -2  10      475.58      485.22     73.30 o 
  -4  -2  10     2180.48     2136.76     57.20 o 
  -3  -2  10      795.50      799.38     26.12 o 
  -2  -2  10    10024.02    10373.08    125.11 o 
  -1  -2  10     8283.80     8159.59    248.24 o 
   0  -2  10     1325.58     1383.73     76.01 o 
   1  -2  10      910.40      886.82     48.24 o 
   2  -2  10     2886.24     2948.93     81.43 o 
   3  -2  10     5613.18     5594.85    249.37 o 
   4  -2  10      206.42      166.85     44.00 o 
   5  -2  10     1228.50     1341.89    105.55 o 
   6  -2  10        5.22       -4.15     28.23 o 
  -8  -1  10       45.43      104.75     85.58 o 
  -7  -1  10     2875.12     2873.85     92.98 o 
  -6  -1  10     2783.13     2909.93     90.17 o 
  -5  -1  10     1540.48     1517.66     52.85 o 
  -4  -1  10     4716.11     4596.06     90.59 o 
  -3  -1  10      467.95      450.76     20.90 o 
  -2  -1  10     2209.53     2227.98     41.46 o 
  -1  -1  10     2446.76     2338.53    117.68 o 
   0  -1  10    13856.97    14019.26    192.02 o 
   1  -1  10     1113.95     1100.06     43.61 o 
   2  -1  10     3147.70     2966.49     91.72 o 
   3  -1  10       28.98       27.51     33.32 o 
   4  -1  10     5430.61     5141.91    196.31 o 
   5  -1  10      660.79      706.74     81.04 o 
  -8   0  10       49.30       44.72     37.29 o 
  -7   0  10      738.04      748.28     51.25 o 
  -6   0  10      818.05      842.00     45.69 o 
  -5   0  10     2634.74     2677.64     88.27 o 
  -4   0  10      176.94      200.74     36.03 o 
  -3   0  10     3193.55     3175.03     49.87 o 
  -2   0  10       58.38       62.49     16.27 o 
  -1   0  10      841.51      875.89     87.13 o 
   0   0  10      250.56      256.26     27.91 o 
   1   0  10     3178.43     3396.53    109.61 o 
   2   0  10      792.18      947.03     81.59 o 
   3   0  10       18.50       49.61     40.37 o 
   4   0  10      107.78       79.00     50.73 o 
   5   0  10      848.96      947.70    129.48 o 
  -8   1  10     1252.78     1269.99     77.58 o 
  -7   1  10       20.54       26.59     29.90 o 
  -6   1  10      243.94      200.61     29.89 o 
  -5   1  10      280.18      255.11     34.70 o 
  -4   1  10     2364.64     2323.27     85.66 o 
  -3   1  10      233.00      332.25     93.82 o 
  -2   1  10     1095.84     1114.95     37.45 o 
  -1   1  10      463.37      493.46     27.36 o 
   0   1  10      291.84      326.62     43.42 o 
   1   1  10       17.23       18.34     22.51 o 
   2   1  10     2034.22     2252.63    122.75 o 
   3   1  10     1848.32     1986.50    156.26 o 
   4   1  10      379.32      441.55     80.85 o 
   5   1  10       13.12       -2.69     33.62 o 
  -8   2  10      296.24      260.74     49.31 o 
  -7   2  10     1316.17     1268.29     69.29 o 
  -6   2  10      332.41      328.09     30.40 o 
  -5   2  10       41.90       36.27     22.15 o 
  -4   2  10      154.86      155.78     45.51 o 
  -3   2  10      362.80      354.66     41.92 o 
  -2   2  10       80.00       70.23     11.82 o 
  -1   2  10      161.43      161.58     23.89 o 
   0   2  10      202.71      201.29     42.19 o 
   1   2  10      180.15      193.01     62.58 o 
   2   2  10      278.22      250.09     61.85 o 
   3   2  10      785.88      844.55     77.51 o 
   4   2  10      971.53     1040.20    141.04 o 
  -8   3  10       38.25       -5.16     26.98 o 
  -7   3  10      135.59      116.14     26.71 o 
  -6   3  10      339.05      347.25     38.50 o 
  -5   3  10      654.77      637.19     35.24 o 
  -4   3  10       50.32       35.70     26.52 o 
  -3   3  10       78.71       51.36     29.91 o 
  -2   3  10      250.50      337.81     60.70 o 
  -1   3  10        8.55        9.76     36.76 o 
   0   3  10       10.09       22.15     29.97 o 
   1   3  10        3.27       -9.05     34.13 o 
   2   3  10      131.84      116.62     55.27 o 
   3   3  10      597.33      642.89     90.89 o 
   4   3  10      260.87      276.59     93.26 o 
  -7   4  10      172.51      102.81     98.05 o 
  -6   4  10      682.53      804.00     78.66 o 
  -5   4  10      152.78      140.81     85.75 o 
  -4   4  10       23.72       58.82     33.02 o 
  -3   4  10     1358.10     1312.58     85.29 o 
  -2   4  10     2276.96     2385.16    137.86 o 
  -1   4  10       33.37       79.69     62.45 o 
   0   4  10      188.60      136.07     45.90 o 
   1   4  10       27.25       16.52     18.94 o 
   2   4  10      111.33      130.92     86.29 o 
   3   4  10       12.36       19.80     44.46 o 
  -7   5  10       90.71       80.02     59.81 o 
  -6   5  10      325.70      388.04     71.51 o 
  -5   5  10     1278.10     1323.62     81.07 o 
  -4   5  10      301.15      373.30     57.03 o 
  -3   5  10      116.58      -13.94     38.96 o 
  -2   5  10      199.19      197.77     75.56 o 
  -1   5  10     1092.28     1180.62    128.88 o 
   0   5  10      325.55       18.27     62.58 o 
   1   5  10      654.57      598.58    104.55 o 
   2   5  10      267.97      126.64    115.67 o 
  -6   6  10      562.32      407.90    282.56 o 
  -5   6  10       17.78      -20.52     43.57 o 
  -4   6  10     2712.27     2803.13    118.41 o 
  -3   6  10     1225.56     1329.94    108.97 o 
  -2   6  10      479.47        3.27     50.16 o 
  -1   6  10       31.65        9.26     91.29 o 
   0   6  10     1544.37     1663.86    173.34 o 
  -2  -8  11     2279.88     2370.77    145.08 o 
  -1  -8  11        1.15        5.29     40.13 o 
   0  -8  11      464.57      359.56     89.79 o 
   1  -8  11      466.48       -7.87     74.70 o 
   2  -8  11     1661.43     1827.82    228.87 o 
  -4  -7  11        9.63        5.24     36.05 o 
  -3  -7  11      909.71      927.25    115.63 o 
  -2  -7  11      551.17      623.07     85.92 o 
  -1  -7  11     4055.44     4199.07    240.59 o 
   0  -7  11      232.38      303.97     78.19 o 
   1  -7  11     1342.71     1472.29    131.65 o 
   2  -7  11        5.69      -37.94     64.80 o 
   3  -7  11     3591.65     3888.71    301.08 o 
  -5  -6  11      134.41        1.28     64.15 o 
  -4  -6  11     3319.63     3054.38    204.02 o 
  -3  -6  11        8.09       15.00     29.45 o 
  -2  -6  11     2858.72     2838.54    136.09 o 
  -1  -6  11       37.07       57.72     49.74 o 
   0  -6  11     6871.72     7382.01    318.69 o 
   1  -6  11     2509.47     2683.55    153.53 o 
   2  -6  11      519.48      500.20    146.95 o 
   3  -6  11      153.30       86.44     74.01 o 
   4  -6  11     2162.22     2464.58    268.95 o 
  -6  -5  11       68.73       -7.32     79.20 o 
  -5  -5  11     2368.50     2542.24    160.34 o 
  -4  -5  11       13.18       38.26     35.39 o 
  -3  -5  11     3222.40     3040.73    109.87 o 
  -2  -5  11      913.65     1072.94    123.82 o 
  -1  -5  11     1106.48     1183.75     90.46 o 
   0  -5  11      239.98      250.77    100.64 o 
   1  -5  11     5208.92     5375.09    204.89 o 
   2  -5  11     4445.85     4312.15    248.50 o 
   3  -5  11      157.06      123.07     30.31 o 
   4  -5  11      399.29      354.94     37.54 o 
   5  -5  11      364.76      230.41     99.91 o 
  -6  -4  11      716.20      706.83     90.55 o 
  -5  -4  11      277.73      130.89     96.77 o 
  -4  -4  11     1484.93     1394.74     65.65 o 
  -3  -4  11     1656.67     1553.15     43.61 o 
  -2  -4  11     1281.50     1343.91    119.42 o 
  -1  -4  11     2419.99     2402.84    159.15 o 
   0  -4  11      358.61      288.59     63.44 o 
   1  -4  11      356.36      233.31    127.96 o 
   2  -4  11     1009.14      972.59     79.12 o 
   3  -4  11     3590.41     3316.60    256.77 o 
   4  -4  11      744.65      716.37     62.82 o 
   5  -4  11      364.49      397.85     44.86 o 
  -7  -3  11      985.40     1024.95     66.23 o 
  -6  -3  11     1404.02     1470.45     81.37 o 
  -5  -3  11       22.77       28.59     29.31 o 
  -4  -3  11      105.69       89.36     20.49 o 
  -3  -3  11      419.20      428.89     22.42 o 
  -2  -3  11      674.95      681.05     21.97 o 
  -1  -3  11       32.32       22.78     11.48 o 
   0  -3  11      429.59      417.76     35.91 o 
   1  -3  11      908.40      855.36     40.97 o 
   2  -3  11       74.82       51.12     17.70 o 
   3  -3  11      732.69      699.43     39.75 o 
   4  -3  11     1501.78     1445.62     87.43 o 
   5  -3  11      283.95      239.20     54.06 o 
  -7  -2  11       42.76       50.50     29.66 o 
  -6  -2  11      749.75      727.31    164.89 o 
  -5  -2  11     1452.49     1490.77     68.54 o 
  -4  -2  11      167.43      141.04     24.69 o 
  -3  -2  11        7.86        2.56      6.63 o 
  -2  -2  11       12.45       18.56     14.14 o 
  -1  -2  11      466.52      467.04     35.83 o 
   0  -2  11       15.96       15.13     22.33 o 
   1  -2  11      978.77      986.29     44.13 o 
   2  -2  11      308.89      338.84     32.85 o 
   3  -2  11      331.73      296.00    102.95 o 
   4  -2  11      323.75      236.85     66.77 o 
   5  -2  11      295.55      323.93     52.67 o 
  -8  -1  11      383.32      340.71    115.08 o 
  -7  -1  11        3.88       18.11     28.05 o 
  -6  -1  11      183.76      206.04     36.22 o 
  -5  -1  11      557.16      603.42     39.63 o 
  -4  -1  11      299.10      364.37     33.41 o 
  -3  -1  11      282.96      303.87     23.97 o 
  -2  -1  11      380.90      407.04     24.88 o 
  -1  -1  11      447.37      450.46     32.53 o 
   0  -1  11        6.20       -4.45     17.60 o 
   1  -1  11       84.80       86.19     27.22 o 
   2  -1  11        0.01       26.40     29.75 o 
   3  -1  11       72.42       55.95     40.45 o 
   4  -1  11      283.20      237.89     74.86 o 
   5  -1  11      414.00      557.73    103.78 o 
  -8   0  11       84.72       56.89     45.95 o 
  -7   0  11      101.21       20.21     26.79 o 
  -6   0  11      197.08      181.65     33.01 o 
  -5   0  11     1550.78     1588.43     63.55 o 
  -4   0  11     1336.48     1373.02     47.72 o 
  -3   0  11      149.46      143.37     41.03 o 
  -2   0  11      218.88      253.95     26.66 o 
  -1   0  11     1536.99     1497.73     60.11 o 
   0   0  11      897.83      916.69     40.70 o 
   1   0  11       95.21       76.34     27.46 o 
   2   0  11      751.35      811.52     82.40 o 
   3   0  11       29.25        7.94     31.76 o 
   4   0  11       89.64      102.17     56.73 o 
   5   0  11      179.78      177.90     70.86 o 
  -8   1  11      561.52      512.94    301.84 o 
  -7   1  11      333.25      354.07     41.99 o 
  -6   1  11       19.91        7.86     18.82 o 
  -5   1  11       83.71       76.52     28.39 o 
  -4   1  11     2753.04     2686.02     82.70 o 
  -3   1  11     3207.96     3165.76     79.03 o 
  -2   1  11       19.47       10.04     10.55 o 
  -1   1  11      569.15      580.45     46.95 o 
   0   1  11      509.18      572.54     36.04 o 
   1   1  11     2103.36     2071.27     92.38 o 
   2   1  11        0.17       18.00     36.89 o 
   3   1  11     1403.99     1535.61    115.31 o 
   4   1  11      216.32      281.80     80.99 o 
  -8   2  11      344.03      171.67    152.02 o 
  -7   2  11      299.96      136.59    107.67 o 
  -6   2  11     2070.15     2046.09    105.49 o 
  -5   2  11      132.62       88.88     25.18 o 
  -4   2  11      603.67      538.22     43.81 o 
  -3   2  11      922.84      813.55     50.86 o 
  -2   2  11     4389.65     4385.49     77.18 o 
  -1   2  11      151.83      146.89     25.25 o 
   0   2  11      641.60      622.73     48.58 o 
   1   2  11       72.82       78.33     46.46 o 
   2   2  11     2871.74     3205.62    155.97 o 
   3   2  11      549.55      577.35    116.83 o 
   4   2  11     1023.67     1213.66    103.19 o 
  -7   3  11     2519.91     2329.46    190.81 o 
  -6   3  11      370.17      228.45    214.67 o 
  -5   3  11     5217.84     5164.53    152.75 o 
  -4   3  11      508.21      579.09     67.93 o 
  -3   3  11      786.89      847.32     70.62 o 
  -2   3  11       11.72       -0.95     28.33 o 
  -1   3  11     4617.12     5353.24    212.08 o 
   0   3  11     3538.19     3426.14     93.41 o 
   1   3  11      500.74      546.90     78.95 o 
   2   3  11      231.80      255.11     61.74 o 
   3   3  11     1359.44     1677.44    112.74 o 
  -7   4  11        8.42      -13.95     34.72 o 
  -6   4  11     1487.44     1415.14     98.92 o 
  -5   4  11      225.72      246.73     48.30 o 
  -4   4  11     4823.81     4753.59    147.87 o 
  -3   4  11     4689.63     4466.03    132.60 o 
  -2   4  11     1175.28     1315.57    119.31 o 
  -1   4  11      962.15     1040.94    118.67 o 
   0   4  11     2239.55     1957.39   1207.29 o 
   1   4  11     2626.95     2773.65    124.39 o 
   2   4  11       20.56       16.30     53.04 o 
  -6   5  11      147.34      167.04     55.11 o 
  -5   5  11     1106.27     1194.90    120.93 o 
  -4   5  11       75.56       68.59     66.76 o 
  -3   5  11     1888.93     1801.47    123.09 o 
  -2   5  11     1008.98     1143.14    195.64 o 
  -1   5  11        9.62        7.65     54.91 o 
   0   5  11      414.21       -4.34     56.55 o 
   1   5  11      277.69      392.70     99.06 o 
  -5   6  11      224.93      204.92     74.26 o 
  -4   6  11       31.24       31.90     68.06 o 
  -3   6  11      336.46      176.40    141.38 o 
  -2   6  11      261.08       -3.63     57.43 o 
  -1   6  11     1661.18     1753.27    271.04 o 
   0  -8  12     1439.52     1646.59    204.59 o 
  -3  -7  12       82.60      123.01     99.58 o 
  -2  -7  12      138.96      158.23     64.70 o 
  -1  -7  12      211.80      235.50     74.58 o 
   0  -7  12      225.35      210.53    118.08 o 
   1  -7  12      133.80       84.90    115.44 o 
   2  -7  12     1259.19     1506.95    223.54 o 
   3  -7  12      611.00      706.61    130.75 o 
  -4  -6  12      394.89      344.55     73.71 o 
  -3  -6  12      239.13      208.48     98.34 o 
  -2  -6  12        1.08       -1.97     47.50 o 
  -1  -6  12        1.73       25.24     71.49 o 
   0  -6  12       20.26        8.58     67.35 o 
   1  -6  12       17.72      -32.68     57.19 o 
   2  -6  12      338.17      414.69     98.50 o 
   3  -6  12      182.33      204.72    149.35 o 
   4  -6  12        8.29       -3.15     54.93 o 
  -5  -5  12      341.52       -1.34     39.59 o 
  -4  -5  12      327.83      363.43     79.81 o 
  -3  -5  12      144.42      156.80     52.91 o 
  -2  -5  12       89.00      107.25     52.35 o 
  -1  -5  12      212.66      230.57     62.78 o 
   0  -5  12      309.00      448.99     80.56 o 
   1  -5  12        7.12       32.19     52.88 o 
   2  -5  12       99.60      170.90     77.00 o 
   3  -5  12      121.23       45.45    101.43 o 
   4  -5  12        1.12       -0.18     20.18 o 
  -6  -4  12      241.79       38.38     45.99 o 
  -5  -4  12      162.74       71.55     59.14 o 
  -4  -4  12      335.87      349.54     37.28 o 
  -3  -4  12     2042.50     2015.46     45.98 o 
  -2  -4  12      743.39      789.38     74.72 o 
  -1  -4  12       75.65       70.08     74.38 o 
   0  -4  12       27.45       20.85     11.75 o 
   1  -4  12     1008.58      841.15    147.69 o 
   2  -4  12      297.04      278.64     55.10 o 
   3  -4  12      677.18      607.09     95.16 o 
   4  -4  12      542.80      523.53     67.18 o 
  -7  -3  12       55.24       -0.32     26.04 o 
  -6  -3  12     2205.66     2350.41    133.16 o 
  -5  -3  12      473.83      562.68     59.69 o 
  -4  -3  12       53.36       56.72     15.91 o 
  -3  -3  12      773.57      772.50     45.82 o 
  -2  -3  12     1629.09     1702.96     37.89 o 
  -1  -3  12      391.72      429.55     25.74 o 
   0  -3  12      142.08      111.15     36.58 o 
   1  -3  12      101.57      118.96     19.23 o 
   2  -3  12     1288.16     1256.24     62.04 o 
   3  -3  12      989.56      942.30     89.23 o 
   4  -3  12      354.87      315.36     41.70 o 
  -7  -2  12     1102.89     1089.18     75.83 o 
  -6  -2  12       44.00       48.59     31.85 o 
  -5  -2  12     2459.27     2609.54     85.36 o 
  -4  -2  12     4323.02     4470.31     83.93 o 
  -3  -2  12      125.54       73.84     22.49 o 
  -2  -2  12     2932.40     2943.82     61.99 o 
  -1  -2  12     2450.62     2442.65     53.65 o 
   0  -2  12     7301.83     7651.09    148.26 o 
   1  -2  12        2.30        0.88     11.13 o 
   2  -2  12      826.66      867.13     47.09 o 
   3  -2  12      378.10      315.08     50.41 o 
   4  -2  12     1924.43     2067.42    118.66 o 
  -7  -1  12      280.51       92.57    115.63 o 
  -6  -1  12     1280.12     1241.83     61.97 o 
  -5  -1  12      889.86      915.74     48.32 o 
  -4  -1  12     4740.26     4758.41     78.53 o 
  -3  -1  12     5619.07     5593.49     88.58 o 
  -2  -1  12      223.54      208.16     23.66 o 
  -1  -1  12      725.96      709.02     48.15 o 
   0  -1  12     1329.72     1479.01     99.93 o 
   1  -1  12     6443.08     6775.18    301.99 o 
   2  -1  12      838.44      832.11     78.28 o 
   3  -1  12     1420.92     1508.40     90.62 o 
   4  -1  12       37.67       63.12     61.58 o 
  -7   0  12      402.78       87.43    111.04 o 
  -6   0  12     2650.22     2637.01     94.97 o 
  -5   0  12      233.39      117.30     62.54 o 
  -4   0  12     2700.09     2879.97     95.40 o 
  -3   0  12      555.71      574.68     29.34 o 
  -2   0  12     9945.25    10074.86    142.28 o 
  -1   0  12     1029.97     1026.29     51.90 o 
   0   0  12     3566.67     3363.59     77.31 o 
   1   0  12        0.36        7.62     26.64 o 
   2   0  12     6017.19     6235.04    182.13 o 
   3   0  12     1437.58     1474.79    110.07 o 
   4   0  12      540.76      592.97     88.54 o 
  -7   1  12     2104.48     2183.90     95.36 o 
  -6   1  12        9.36       11.35     25.36 o 
  -5   1  12     1491.89     1619.16     52.09 o 
  -4   1  12       16.27       10.90     23.66 o 
  -3   1  12     1585.92     1557.81     42.97 o 
  -2   1  12       10.01       18.90     18.96 o 
  -1   1  12     2868.57     3004.23     85.97 o 
   0   1  12     1578.11     1681.43     56.99 o 
   1   1  12       19.52       55.92     36.98 o 
   2   1  12        7.14       21.02     36.55 o 
   3   1  12     1235.37     1306.19    128.25 o 
   4   1  12     1216.35     1307.85    115.42 o 
  -7   2  12       62.66       43.24     32.21 o 
  -6   2  12     2068.24     2068.32     90.85 o 
  -5   2  12      607.40      638.34     76.74 o 
  -4   2  12      643.10      618.04     49.25 o 
  -3   2  12      535.33      589.38     50.01 o 
  -2   2  12      389.70      409.44     25.67 o 
  -1   2  12       92.92       74.34     18.60 o 
   0   2  12     1440.42     1436.96     52.53 o 
   1   2  12     2485.09     2645.84    122.82 o 
   2   2  12      476.70      528.01     68.19 o 
   3   2  12       30.67       46.48     54.46 o 
  -7   3  12        5.40       -8.93     43.71 o 
  -6   3  12        5.16       29.06     40.34 o 
  -5   3  12      429.07      490.51     55.99 o 
  -4   3  12      465.80      195.28    168.89 o 
  -3   3  12       52.80       24.51     34.83 o 
  -2   3  12      231.91      192.20    108.18 o 
  -1   3  12        0.46       -9.32     70.55 o 
   0   3  12       16.39       12.29     20.40 o 
   1   3  12      613.56      674.40    110.84 o 
   2   3  12     1252.62     1484.44    148.91 o 
  -6   4  12        1.33       22.82     56.33 o 
  -5   4  12       17.84        8.02     29.35 o 
  -4   4  12      528.94      515.10     62.66 o 
  -3   4  12      329.94       11.69     41.16 o 
  -2   4  12       84.18      126.95    117.17 o 
  -1   4  12        7.76       -9.52     82.86 o 
   0   4  12       47.67       -3.03     48.78 o 
   1   4  12      166.11      161.16     63.69 o 
  -5   5  12      868.01      840.86     82.81 o 
  -4   5  12      775.18      613.41    312.16 o 
  -3   5  12       66.07       -8.95     37.15 o 
  -2   5  12        9.20       43.39    114.30 o 
  -1   5  12        5.55        6.89     57.98 o 
   0   5  12       15.80       36.64     81.15 o 
  -2  -7  13      230.98      206.63    114.14 o 
  -1  -7  13      190.64      246.76     82.92 o 
   0  -7  13     1301.07     1356.16    134.25 o 
   1  -7  13      334.27      328.57    154.47 o 
  -4  -6  13      102.45      105.46     54.58 o 
  -3  -6  13     3066.84     3036.39    151.06 o 
  -2  -6  13      510.42      571.86     86.01 o 
  -1  -6  13     1003.35      999.35    154.36 o 
   0  -6  13        0.97       42.02     58.57 o 
   1  -6  13     4528.17     4390.22    291.51 o 
   2  -6  13     1756.01     1802.15    229.77 o 
   3  -6  13      679.04      782.69    135.40 o 
  -5  -5  13       59.25       88.24    118.86 o 
  -4  -5  13     2025.69     1916.25     89.97 o 
  -3  -5  13       37.54       27.69     41.90 o 
  -2  -5  13     4827.84     5160.50    192.41 o 
  -1  -5  13     3379.86     3229.90    153.55 o 
   0  -5  13      231.58      265.49     77.08 o 
   1  -5  13      397.96      433.27    137.84 o 
   2  -5  13     2047.15     2018.41    224.21 o 
   3  -5  13     2237.73     2501.89    180.76 o 
  -6  -4  13      161.55        2.15     42.16 o 
  -5  -4  13     1621.19     1775.76    136.25 o 
  -4  -4  13      815.82      798.60     60.41 o 
  -3  -4  13     1368.07     1307.71    126.09 o 
  -2  -4  13     1019.42     1057.57     87.05 o 
  -1  -4  13     3850.36     3897.57    207.61 o 
   0  -4  13     4968.35     4934.45    199.49 o 
   1  -4  13       42.74       27.90     20.59 o 
   2  -4  13      630.28      592.26     45.47 o 
   3  -4  13      272.13      158.58     49.52 o 
   4  -4  13     1950.93     1771.41    181.04 o 
  -6  -3  13     1243.20     1257.04    107.75 o 
  -5  -3  13     2140.91     2112.05     62.15 o 
  -4  -3  13      407.29      423.68     23.01 o 
  -3  -3  13     1607.37     1568.27     44.12 o 
  -2  -3  13      289.32      261.47     26.11 o 
  -1  -3  13      883.71      908.96     39.35 o 
   0  -3  13      435.96      455.54     48.66 o 
   1  -3  13     5635.79     5613.46    105.82 o 
   2  -3  13     1428.43     1416.92     61.80 o 
   3  -3  13      595.47      603.92    101.43 o 
   4  -3  13        1.79       31.10     32.43 o 
  -7  -2  13       38.55       -2.03     30.05 o 
  -6  -2  13      252.50      223.81     48.84 o 
  -5  -2  13      294.02      297.97     32.69 o 
  -4  -2  13     1525.28     1550.78     48.17 o 
  -3  -2  13      180.43      177.91     29.49 o 
  -2  -2  13     1060.12     1132.48     48.59 o 
  -1  -2  13      820.76      806.94     35.61 o 
   0  -2  13      104.11       43.11     62.70 o 
   1  -2  13      237.20      191.90     33.90 o 
   2  -2  13     1929.64     1924.97     80.56 o 
   3  -2  13      981.30      949.07     67.06 o 
   4  -2  13       13.18       60.35     57.18 o 
  -7  -1  13     1171.55     1220.65     75.20 o 
  -6  -1  13      202.57      185.14     45.23 o 
  -5  -1  13       60.51       51.01     20.93 o 
  -4  -1  13        0.34        8.68     14.12 o 
  -3  -1  13      971.94      998.87     42.97 o 
  -2  -1  13      221.74      215.01     26.45 o 
  -1  -1  13      447.41      482.11     48.28 o 
   0  -1  13      307.58      285.72     47.97 o 
   1  -1  13       52.16       40.31     24.17 o 
   2  -1  13       37.61       38.54     29.29 o 
   3  -1  13      488.79      535.00     89.07 o 
   4  -1  13      274.88      340.72     80.84 o 
  -7   0  13      250.55      227.62     69.75 o 
  -6   0  13      711.11      762.57     78.64 o 
  -5   0  13      398.10      412.35     36.56 o 
  -4   0  13       63.75       78.65     26.12 o 
  -3   0  13      371.19      405.21     29.17 o 
  -2   0  13      344.18      414.94     31.39 o 
  -1   0  13       54.30       74.70     27.20 o 
   0   0  13       19.85        6.74     20.89 o 
   1   0  13      173.04      124.96     31.87 o 
   2   0  13       73.17       41.27     55.00 o 
   3   0  13      159.85       75.48    112.42 o 
  -7   1  13      400.64      293.36     70.07 o 
  -6   1  13      478.66      481.53     50.69 o 
  -5   1  13      257.37      335.04     43.05 o 
  -4   1  13      353.57      362.62     48.53 o 
  -3   1  13      729.29      663.21     40.07 o 
  -2   1  13      392.24      445.01     39.99 o 
  -1   1  13        0.24       10.90     17.49 o 
   0   1  13      167.10       78.15     50.50 o 
   1   1  13       13.33        6.13     30.52 o 
   2   1  13       53.32       -0.54     34.67 o 
   3   1  13       58.77       17.97     39.31 o 
  -7   2  13       26.43       27.30     35.64 o 
  -6   2  13      526.88      607.35     68.14 o 
  -5   2  13     1221.59     1237.51     79.24 o 
  -4   2  13      135.60       84.57     42.19 o 
  -3   2  13      137.57       55.85     46.56 o 
  -2   2  13      218.56      212.03     45.75 o 
  -1   2  13     1444.06     1365.31     85.01 o 
   0   2  13      196.92      178.32     49.30 o 
   1   2  13      339.66      366.81     68.10 o 
   2   2  13      108.61      119.77     81.25 o 
  -6   3  13      237.39      149.07     73.43 o 
  -5   3  13      268.36      196.50     67.24 o 
  -4   3  13     1876.26     1828.72    172.35 o 
  -3   3  13      365.15        3.24     33.14 o 
  -2   3  13       81.77      107.23     69.22 o 
  -1   3  13       32.61        3.42     44.13 o 
   0   3  13     2291.21     2596.37    254.03 o 
   1   3  13      935.16     1030.97    191.83 o 
  -6   4  13      557.80      535.37    102.16 o 
  -5   4  13      182.55      161.62     68.53 o 
  -4   4  13      173.01       96.04     93.85 o 
  -3   4  13     2070.80     2068.05    111.33 o 
  -2   4  13     2459.70     2613.78    180.36 o 
  -1   4  13      163.97       -0.29     61.09 o 
   0   4  13      122.49      228.17    105.02 o 
  -4   5  13      833.41      326.90    149.97 o 
  -3   5  13      850.99      704.69    261.83 o 
  -2   5  13      928.09      911.92    150.89 o 
  -3  -6  14      315.89      315.44     77.71 o 
  -2  -6  14      824.71      824.43    100.57 o 
  -1  -6  14       78.76       44.17     89.74 o 
   0  -6  14     1923.86     1907.29    150.65 o 
   1  -6  14      414.12      455.00    107.35 o 
   2  -6  14      264.21      224.71    100.81 o 
  -4  -5  14        1.98       -4.45     33.86 o 
  -3  -5  14       51.08       46.04     47.56 o 
  -2  -5  14      116.26      121.35     59.63 o 
  -1  -5  14      273.90      342.96     77.58 o 
   0  -5  14       43.78       84.24    103.74 o 
   1  -5  14      357.63      417.52     99.57 o 
   2  -5  14       18.14       21.93     61.85 o 
  -5  -4  14      207.57       -5.86     46.80 o 
  -4  -4  14      488.33      520.33    105.11 o 
  -3  -4  14      302.22      267.82     92.41 o 
  -2  -4  14      159.13       10.01     36.92 o 
  -1  -4  14       71.19       39.66     46.95 o 
   0  -4  14        8.10      -20.95     48.19 o 
   1  -4  14       50.18       65.06     96.78 o 
   2  -4  14        6.55       -5.77     73.86 o 
   3  -4  14        3.59      -10.12     29.67 o 
  -6  -3  14       89.32       40.83     26.87 o 
  -5  -3  14      884.61      910.12     48.72 o 
  -4  -3  14      490.95      516.10     37.11 o 
  -3  -3  14        5.72        4.88     12.38 o 
  -2  -3  14       57.55       53.46     22.36 o 
  -1  -3  14      420.15      425.84     34.17 o 
   0  -3  14      319.32      319.16     76.60 o 
   1  -3  14       87.85       98.38     45.06 o 
   2  -3  14      191.57      195.71     31.45 o 
   3  -3  14        9.09       19.82     36.36 o 
  -6  -2  14       19.94        1.00     16.51 o 
  -5  -2  14      345.56      252.17     66.06 o 
  -4  -2  14      265.67      273.53     49.10 o 
  -3  -2  14      432.60      432.70     32.91 o 
  -2  -2  14       18.10       14.93     23.40 o 
  -1  -2  14       15.69        8.95     20.74 o 
   0  -2  14     1149.54     1331.37     74.83 o 
   1  -2  14     1368.33     1484.06     74.33 o 
   2  -2  14       30.89       30.19     25.73 o 
   3  -2  14      931.11      984.66     70.65 o 
  -6  -1  14     2844.32     2868.98    103.92 o 
  -5  -1  14       15.49       17.45     21.23 o 
  -4  -1  14     1764.61     1649.67     57.58 o 
  -3  -1  14     1430.97     1519.29     49.93 o 
  -2  -1  14     4894.41     5118.37    105.57 o 
  -1  -1  14      182.46      203.98     36.81 o 
   0  -1  14      267.94      271.14     52.89 o 
   1  -1  14      214.42      194.17     50.51 o 
   2  -1  14     1984.66     2254.18     96.62 o 
   3  -1  14       87.08       32.57     47.09 o 
  -7   0  14      575.54      543.80     69.78 o 
  -6   0  14     1504.19     1459.76     63.98 o 
  -5   0  14     2613.40     2516.49    161.63 o 
  -4   0  14        0.12       22.95     28.17 o 
  -3   0  14      605.72      610.27     47.73 o 
  -2   0  14      179.56      123.56     72.97 o 
  -1   0  14     4942.91     5240.77    195.18 o 
   0   0  14     1344.62     1343.88     82.06 o 
   1   0  14     1066.20     1175.44     85.24 o 
   2   0  14       67.99       63.12    107.04 o 
  -6   1  14     2109.01     2024.23     97.75 o 
  -5   1  14       15.42       25.61     34.73 o 
  -4   1  14     5050.71     5182.28    280.20 o 
  -3   1  14      677.03      685.04     45.45 o 
  -2   1  14     2544.09     2576.55     89.25 o 
  -1   1  14       22.26       14.61     28.66 o 
   0   1  14     4699.29     4585.83    349.82 o 
   1   1  14     2058.63     2147.97     85.00 o 
   2   1  14      193.27      132.14    108.21 o 
  -6   2  14       19.86        6.45     27.11 o 
  -5   2  14     1336.88     1302.75     88.01 o 
  -4   2  14      217.57      170.58     66.21 o 
  -3   2  14     1762.31     1857.49    127.74 o 
  -2   2  14     1837.08     2071.60    205.93 o 
  -1   2  14        8.16       34.59     59.61 o 
   0   2  14       72.27      323.73    147.58 o 
   1   2  14      970.46      913.18    531.60 o 
  -5   3  14      410.16      341.66     72.12 o 
  -4   3  14      275.56       12.18     38.40 o 
  -3   3  14      405.19      133.69    128.05 o 
  -2   3  14      498.42      541.70    107.46 o 
  -1   3  14     2242.62     2425.92    181.30 o 
   0   3  14      423.19      540.65    122.13 o 
  -4   4  14      166.53       78.25     61.81 o 
  -3   4  14       42.23       39.42     74.76 o 
  -2   4  14      297.12      333.63    111.59 o 
  -1  -6  15      798.01      880.89    114.73 o 
  -3  -5  15      489.79      430.32     79.74 o 
  -2  -5  15        1.52       10.22     42.73 o 
  -1  -5  15     3677.25     3718.96    242.24 o 
   0  -5  15     2108.14     2251.46    161.13 o 
   1  -5  15      319.11      345.84    102.58 o 
  -4  -4  15     2112.22     2067.86    162.26 o 
  -3  -4  15     2810.28     2750.19    185.62 o 
  -2  -4  15       85.13        6.23     57.31 o 
  -1  -4  15      579.41      457.67    125.74 o 
   0  -4  15     1412.61     1475.03    188.40 o 
   1  -4  15     2581.04     2681.95    238.77 o 
   2  -4  15       13.96       44.54    108.66 o 
  -4  -3  15     1488.71     1538.18    132.95 o 
  -3  -3  15     1783.04     1841.18    148.39 o 
  -2  -3  15     3974.04     4032.87     76.77 o 
  -1  -3  15       29.52       25.53     20.00 o 
   0  -3  15      664.71      589.30     57.18 o 
   1  -3  15       77.34       22.81     38.25 o 
   2  -3  15     3016.86     3173.90    139.19 o 
  -6  -2  15       24.58       16.18     23.60 o 
  -5  -2  15      848.95      869.27     69.64 o 
  -4  -2  15       78.66       63.27     25.33 o 
  -3  -2  15     1096.29     1094.26     50.82 o 
  -2  -2  15       66.41       52.42     27.39 o 
  -1  -2  15     5473.56     5870.92    155.00 o 
   0  -2  15     1602.08     1700.15     90.79 o 
   1  -2  15      617.34      657.70     64.65 o 
   2  -2  15        3.42       15.44     23.52 o 
  -6  -1  15     1477.49     1607.88     61.86 o 
  -5  -1  15      334.91      335.49     72.10 o 
  -4  -1  15      923.91      895.46     49.16 o 
  -3  -1  15      546.63      463.34    107.81 o 
  -2  -1  15      512.17      513.40     44.88 o 
  -1  -1  15       12.26        2.30     31.11 o 
   0  -1  15     1524.84     1658.46    101.22 o 
   1  -1  15     1864.92     2075.50     73.11 o 
   2  -1  15        1.22       16.27     35.11 o 
  -6   0  15       34.60        4.95     36.18 o 
  -5   0  15     1102.98     1108.29     62.24 o 
  -4   0  15      825.70      829.30     81.31 o 
  -3   0  15      123.61      110.12     29.51 o 
  -2   0  15      327.53      212.93     91.81 o 
  -1   0  15        4.22        8.32     23.25 o 
   0   0  15       45.53       47.94     44.33 o 
   1   0  15      476.95      367.52    131.00 o 
  -6   1  15        1.58        0.12     27.17 o 
  -5   1  15      141.02      101.87     62.34 o 
  -4   1  15      553.81      616.46     68.73 o 
  -3   1  15      321.66      283.04     63.94 o 
  -2   1  15       16.94       40.25     56.35 o 
  -1   1  15      278.15      141.51    141.34 o 
   0   1  15       10.68       -0.09     25.66 o 
   1   1  15        0.76       -5.36     26.99 o 
  -5   2  15      245.87      240.98     80.18 o 
  -4   2  15       60.93       58.85     41.33 o 
  -3   2  15       43.28       55.19     65.41 o 
  -2   2  15        8.87       19.79     56.23 o 
  -1   2  15        3.14      -20.72     59.82 o 
   0   2  15       31.97      127.84     87.55 o 
  -4   3  15      139.76      166.04     55.90 o 
  -3   3  15      687.25      745.03     82.21 o 
  -2   3  15      352.07       -2.42     76.04 o 
  -3  -4  16     1024.80     1196.60    148.85 o 
  -2  -4  16       45.23       -3.07     35.91 o 
  -1  -4  16      523.02      628.65     96.86 o 
   0  -4  16       68.46       32.93     94.17 o 
  -4  -3  16       33.15       16.42     36.47 o 
  -3  -3  16       41.00       27.03     64.22 o 
  -2  -3  16      125.32       -2.56     49.85 o 
  -1  -3  16        4.22       21.94     45.03 o 
   0  -3  16       13.30       31.43     85.70 o 
   1  -3  16       26.96        2.14     41.38 o 
  -5  -2  16       84.75       82.93     36.79 o 
  -4  -2  16      142.61      109.28     39.32 o 
  -3  -2  16      115.84       85.15     31.59 o 
  -2  -2  16      224.42       86.62     70.46 o 
  -1  -2  16       33.55       19.68     26.19 o 
   0  -2  16        0.47       -3.92     28.98 o 
   1  -2  16        2.57       -6.62     29.88 o 
  -5  -1  16      293.75      242.95     66.17 o 
  -4  -1  16      153.31       95.82     25.70 o 
  -3  -1  16       24.18       17.07     21.42 o 
  -2  -1  16      824.46      902.29     51.03 o 
  -1  -1  16     1034.47     1097.33     81.26 o 
   0  -1  16       37.06       33.96     43.13 o 
   1  -1  16      297.55      349.18     76.57 o 
  -5   0  16      552.02      511.66     70.27 o 
  -4   0  16     2005.92     2024.25     98.71 o 
  -3   0  16      323.19      364.19     61.04 o 
  -2   0  16       38.70       16.59     28.89 o 
  -1   0  16       76.70       57.33     59.60 o 
   0   0  16     1467.22     1657.66    157.13 o 
  -4   1  16       16.02       20.23     40.45 o 
  -3   1  16     2696.64     2862.88    175.30 o 
  -2   1  16     1351.70     1304.54    130.54 o 
  -1   1  16      423.28      558.11    162.32 o 
  -3   2  16       32.78       44.45     61.69 o 
  -3  -2  17      255.90      272.29     94.69 o 
  -2  -2  17      518.50      507.68    314.62 o 
  -1  -2  17        0.05       12.51     21.99 o 
  -3  -1  17     3418.91     3459.38    103.66 o 
  -2  -1  17     1179.05     1207.74     71.76 o 
                                                 
